# Supplementary material for: International citizen project to assess early stage adherence to public health measures for COVID-19 in South Africa
Source: PLoS One. 2021 Mar 4;16(3):e0248055. doi: 10.1371/journal.pone.0248055 (PMC7932542; doi:10.1371/journal.pone.0248055)
Supplement: S1 Fig — (XLSX) [file pone.0248055.s001.xlsx]

## Sheet: Sheet1
Serial number	Submitted to: Entity title	I fully understand what this study is about, and I consent to participate. All the information I provide can be used by researchers to better understand coronavirus disease in my Country.	Age	Sex	In which province do you live?	Nationality	What is your country of birth?	Maximum educational level	Marital status	Who do you currently live with? (many answers possible)	How many housemates do you have (yourself not included)? Please write the number of persons corresponding to each age group.	Do you live in	How many people apart from your housemates did you talk to yesterday face to face (not by phone, chat etc)?	When was the last time you shook hands, gave a kiss or had any form of physical contact with someone other than a housemate?	During the last week did you have difficulties in obtaining food?	What was the most important reason you had difficulties in obtaining food last week?	During the last week, how worried or afraid were you about your health?: 1 = not worried to 5 = extremely worried	Have you suffered any form of violence or discrimination because of the measures taken against the coronavirus? (many answers possible)	How did you arrange the care of your children today?	What do you do for a living?	Are you considered an essential employee?	Are you a healthcare worker or a student working in the health sector?	What are your current working conditions (outside of lockdown)?	How many days per week do you usually go to school or work?	How many days did you (physically) go to school or work last week?	Are you working from home today?	Why are you not working from home?	What transportation means did you use to go to work?	I follow the social 1.5-2m meters distance rule	I wear a face mask when going outside	When I cough or sneeze, I cover my mouth and nose with a tissue paper or into my elbow	When I cough or sneeze, I usually wash/disinfect my hands immediately afterwards	I measure my body temperature at least twice a week	I wash my hands using soap and water regularly during the day	I use a hand sanitizer regularly during the day	I avoid touching my face (eyes, nose and mouth)	I disinfect my phone whenever I return home	I stay home when I feel flu-like symptoms	How difficult is it for you personally to follow the protective measure of staying home as much as possible?: 1 = not difficult at all <=> 5 = extremely difficult	Approximately how many times did you wash your hands or use a hand sanitizer yesterday?	Were you in a meeting or gathering with more than 100 persons during the last 14 days?	Were you in a meeting or gathering with more than 10 persons during the last 14 days?	Did you go to a restaurant, bar, club, dancing, party, or concert during the last 14 days?	Did you go to a religious gathering during the last 14 days?	Were you in a vehicle or bus with more than 5 persons during the last 14 days?	Were you in a public gym in the past 14 days ?	Did you go to a beauty parlour, massages, spa, hairdresser or nail studio in the past 14 days ?	Did you go to a market in the past 14 days ?	Have you been using common plates or spoons when eating together with family members in the past 7 days ?
1	South Africa	Yes	36	Male	Gauteng	I was born in South Africa		University Postgraduate degree holder	Legally married	My spouse/partner;My child(ren)	Adults over 70 years of age: 0 Adults between 18 and 70 years of age: 1 Children between 12 and under 18 years of age: 0 Children under 12 years of age: 3	a major city suburb	4	No contacts with persons outside my household	No		1	No violence or discrimination	At home, with my housemates	Work for a person, institution or company	No	No	Work in a closed indoor space with several people (office, …., etc.)	5	0	Yes			Yes	No	Yes	No	No	Yes	No	No	No	Yes	1	Three times or more	No	Yes	No	No	No	No	No	Yes	Yes
2	South Africa	Yes	48	Female	Gauteng	I was born outside of South Africa	United Kingdom	University Postgraduate degree holder	Cohabitation	My spouse/partner;My child(ren)	Adults over 70 years of age: 0 Adults between 18 and 70 years of age: 1 Children between 12 and under 18 years of age: 1 Children under 12 years of age: 1	a major city suburb	0	More than one week ago	No		2	No violence or discrimination	At home, with my housemates	Work for a person, institution or company	No	No	Work from home	5	5	Yes			Yes	No	Yes	Yes	No	Yes	Yes	Yes	Yes	Yes	3	Three times or more	No	No	No	No	No	No	No	No	Yes
3	South Africa	Yes	42	Female	Gauteng	I was born in South Africa		University Postgraduate degree holder	Legally married	My spouse/partner;My child(ren)	Adults over 70 years of age: 0 Adults between 18 and 70 years of age: 3 Children between 12 and under 18 years of age: 0 Children under 12 years of age: 2	a major city suburb	0	More than one week ago	No		2	No violence or discrimination	At home, with a house help/nanny	Work for a person, institution or company	Yes	Yes	Work from home	5	5	Yes			Yes	No	Yes	Yes	No	Yes	Yes	Yes	Yes	Yes	1	Three times or more	No	No	No	No	No	No	Yes	No	Yes
4	South Africa	Yes	50	Male	Gauteng	I was born in South Africa		University Postgraduate degree holder	Single	I live alone	Adults over 70 years of age: 0 Adults between 18 and 70 years of age: 0 Children between 12 and under 18 years of age: 0 Children under 12 years of age: 0	a major city suburb	1	Last 3 to 5 days	No		2	No violence or discrimination	Not Applicable (no children at home)	Work for a person, institution or company	Yes	Yes	Work in a closed indoor space alone (office, …., etc.)	4	1	Yes			Yes	Yes	Yes	No	No	Yes	Yes	No	No	Yes	2	Three times or more	Yes	No	No	No	No	No	No	No	No
5	South Africa	Yes	15	Male	Gauteng	I was born in South Africa		Secondary School	Single	My parent(s)	Adults over 70 years of age: 1 Adults between 18 and 70 years of age: 0 Children between 12 and under 18 years of age: 4 Children under 12 years of age: 0	a small town	0	More than one week ago	No		1	No violence or discrimination	At home, with my housemates	Self-employed	Yes	No	Work from home	3	0	Yes			Yes	Yes	Yes	Yes	No	Yes	Yes	Yes	No	Yes	1	Two times	No	No	No	No	No	No	No	No	Yes
6	South Africa	Yes	34	Female	Gauteng	I was born in South Africa		University Postgraduate degree holder	Legally married	My spouse/partner;My child(ren)	Adults over 70 years of age: 0 Adults between 18 and 70 years of age: 1 Children between 12 and under 18 years of age: 0 Children under 12 years of age: 1	a major city suburb	0	No contacts with persons outside my household	No		1	No violence or discrimination	At home, by myself	Work for a person, institution or company	No	No	Work from home	5	0	Yes			Yes	Yes	No	No	No	Yes	No	No	Yes	Yes	1	Three times or more	No	No	No	No	No	No	No	No	Yes
7	South Africa	Yes	25	Male	Eastern Cape	I was born in South Africa		No schooling	Single	My child(ren)	Adults over 70 years of age: 3 Adults between 18 and 70 years of age: 1 Children between 12 and under 18 years of age: 2 Children under 12 years of age: 3	a major city suburb	3	Today	Yes	No money	5	No violence or discrimination	At friends / acquaintances	Work for the government	Yes	Yes	Work in other people's homes	2	4	Yes			Yes	Yes	Yes	Yes	Yes	Yes	Yes	Yes	Yes	Yes	3	one time	Yes	Yes	Yes	Yes	Yes	Yes	Yes	Yes	Yes
8	South Africa	Yes	36	Female	Gauteng	I was born in South Africa		University Undergraduate degree holder	Legally married	My spouse/partner;My child(ren)	Adults over 70 years of age: 0 Adults between 18 and 70 years of age: 1 Children between 12 and under 18 years of age: 0 Children under 12 years of age: 3	a major city suburb	0	No contacts with persons outside my household	No		1	No violence or discrimination	At home, with my housemates	Work for a person, institution or company	No	No	Work from home	5	0	Yes			Yes	Yes	Yes	Yes	No	Yes	Yes	Yes	Yes	Yes	1	Three times or more	No	No	No	No	No	No	No	No	Yes
13	South Africa	Yes	24	Female	Gauteng	I was born in South Africa		Secondary School	Single	My parent(s);My sibling(s) or other relative(s)	Adults over 70 years of age: 0 Adults between 18 and 70 years of age: 3 Children between 12 and under 18 years of age: 0 Children under 12 years of age: 0	a major city suburb	0	No contacts with persons outside my household	No		3	No violence or discrimination	Not Applicable (no children at home)	Student	No	No	Not applicable (if jobless or student)	2	0	Not applicable (if jobless or student)			Yes	Yes	Yes	Yes	No	Yes	Yes	No	No	Yes	3	Three times or more	No	No	No	No	No	No	No	No	No
9	South Africa	Yes	29	Male	Gauteng	I was born in South Africa		University Undergraduate degree holder	Legally married	My spouse/partner	Adults over 70 years of age: 0 Adults between 18 and 70 years of age: 1 Children between 12 and under 18 years of age: 0 Children under 12 years of age: 1	a major city suburb	0	No contacts with persons outside my household	No		1	No violence or discrimination	At home, by myself	Work for a person, institution or company	No	No	Work in a closed indoor space with several people (office, …., etc.)	5	0	Yes			Yes	Yes	Yes	Yes	No	Yes	Yes	No	No	Yes	1	Two times	No	No	No	No	No	No	No	No	No
19	South Africa	Yes	44	Female	Gauteng	I was born in South Africa		University Undergraduate degree holder	Cohabitation	My spouse/partner;My child(ren)	Adults over 70 years of age: 0 Adults between 18 and 70 years of age: 3 Children between 12 and under 18 years of age: 0 Children under 12 years of age: 1	a major city suburb	4	More than one week ago	No		2	No violence or discrimination	At home, by myself	Work for the government	No	No	Work from home	5	1	Yes			Yes	Yes	Yes	Yes	No	Yes	Yes	Yes	Yes	Yes	2	Three times or more	No	No	No	No	No	No	No	No	Yes
11	South Africa	Yes	40	Female	Gauteng	I was born in South Africa		University Postgraduate degree holder	Divorced	My parent(s);My sibling(s) or other relative(s)	Adults over 70 years of age: 0 Adults between 18 and 70 years of age: 2 Children between 12 and under 18 years of age: 0 Children under 12 years of age: 0	a major city suburb	0	No contacts with persons outside my household	No		4	No violence or discrimination	Not Applicable (no children at home)	Work for a person, institution or company	Yes	Yes	Work in a closed indoor space with several people (office, …., etc.)	4	3	Yes			Yes	Yes	Yes	Yes	Yes	Yes	Yes	Yes	Yes	Yes	1	Three times or more	No	No	No	No	No	No	No	No	No
28	South Africa	Yes	28	Male	Gauteng	I was born in South Africa		University Undergraduate degree holder	Cohabitation	My spouse/partner	Adults over 70 years of age: 0 Adults between 18 and 70 years of age: 1 Children between 12 and under 18 years of age: 0 Children under 12 years of age: 0	a small town	15	Last 3 to 5 days	No		4	No violence or discrimination	At grandparents	Work for a person, institution or company	Yes	Yes	Work in an open space (market, shop, roadside, etc)	5	5	No	It is not possible with my job	Own transport (vehicle, motorcycle, bicycle)	No	Yes	Yes	Yes	No	No	Yes	No	No	No	3	Three times or more	No	Yes	No	No	Yes	Yes	Yes	Yes	Yes
10	South Africa	Yes	50	Female	Gauteng	I was born in South Africa		University Postgraduate degree holder	Single	Friends	Adults over 70 years of age: 0 Adults between 18 and 70 years of age: 1 Children between 12 and under 18 years of age: 0 Children under 12 years of age: 0	a major city suburb	0	No contacts with persons outside my household	No		3	No violence or discrimination	Not Applicable (no children at home)	Work for a person, institution or company	No	No	Work in a closed indoor space alone (office, …., etc.)	3	0	Yes			Yes	Yes	Yes	Yes	Yes	Yes	No	Yes	No	Yes	3	Three times or more	No	No	No	No	No	No	No	No	No
17	South Africa	Yes	29	Male	Gauteng	I was born in South Africa		University Postgraduate degree holder	Single	My parent(s);My sibling(s) or other relative(s)	Adults over 70 years of age: 0 Adults between 18 and 70 years of age: 4 Children between 12 and under 18 years of age: 0 Children under 12 years of age: 0	a major city suburb	0	No contacts with persons outside my household	No		3	No violence or discrimination	Not Applicable (no children at home)	Work for a person, institution or company	No	No	Work in a closed indoor space with several people (office, …., etc.)	5	0	Yes			Yes	No	Yes	No	No	Yes	No	No	No	Yes	2	Three times or more	No	No	No	No	No	No	No	No	No
15	South Africa	Yes	40	Female	Gauteng	I was born in South Africa		Secondary School	Legally married	My spouse/partner;My child(ren)	Adults over 70 years of age: 0 Adults between 18 and 70 years of age: 1 Children between 12 and under 18 years of age: 0 Children under 12 years of age: 1	a major city suburb	0	No contacts with persons outside my household	No		1	No violence or discrimination	At home, by myself	Work for a person, institution or company	No	No	Work in a closed indoor space with several people (office, …., etc.)	5	0	Yes			Yes	Yes	Yes	Yes	Yes	Yes	Yes	No	Yes	Yes	1	Three times or more	No	No	No	No	No	No	No	No	Yes
14	South Africa	Yes	30	Female	KwaZulu Natal	I was born in South Africa		Secondary School	Legally married	My spouse/partner	Adults over 70 years of age: 0 Adults between 18 and 70 years of age: 2 Children between 12 and under 18 years of age: 0 Children under 12 years of age: 0	a major city suburb	0	No contacts with persons outside my household	No		1	No violence or discrimination	Not Applicable (no children at home)	Work for a person, institution or company	Yes	No	Work in a closed indoor space with several people (office, …., etc.)	6	3	No	It is not possible with my job	Own transport (vehicle, motorcycle, bicycle)	Yes	Yes	Yes	Yes	Yes	Yes	Yes	Yes	Yes	Yes	1	Three times or more	No	No	No	No	No	No	No	No	No
22	South Africa	Yes	59	Female	Gauteng	I was born in South Africa		Secondary School	Legally married	My spouse/partner	Adults over 70 years of age: 0 Adults between 18 and 70 years of age: 7 Children between 12 and under 18 years of age: 0 Children under 12 years of age: 2	a major city suburb	1	No contacts with persons outside my household	No		2	No violence or discrimination	Not Applicable (no children at home)	Unemployed	No	No	Not applicable (if jobless or student)	0	0	Not applicable (if jobless or student)			Yes	Yes	Yes	Yes	No	Yes	No	No	No	Yes	1	Three times or more	No	No	No	No	No	No	No	No	Yes
20	South Africa	Yes	20	Female	Gauteng	I was born in South Africa		University Undergraduate degree holder	Single	My parent(s);My sibling(s) or other relative(s)	Adults over 70 years of age: 1 Adults between 18 and 70 years of age: 4 Children between 12 and under 18 years of age: 1 Children under 12 years of age: 1	a major city suburb	0	No contacts with persons outside my household	No		1	No violence or discrimination	Not Applicable (no children at home)	Student	No	No	Not applicable (if jobless or student)	4	0	Not applicable (if jobless or student)			Yes	Yes	Yes	No	No	Yes	No	No	No	Yes	1	Three times or more	No	No	No	No	No	No	No	Yes	Yes
27	South Africa	Yes	23	Male	Gauteng	I was born in South Africa		Secondary School	Single	My sibling(s) or other relative(s)	Adults over 70 years of age: 0 Adults between 18 and 70 years of age: 1 Children between 12 and under 18 years of age: 0 Children under 12 years of age: 0	a major city suburb	5	Last 3 to 5 days	No		2	No violence or discrimination	Not Applicable (no children at home)	Unemployed	No	No	Not applicable (if jobless or student)	5	0	Not applicable (if jobless or student)			Yes	No	Yes	Yes	No	Yes	No	Yes	No	Yes	1	Three times or more	No	No	No	No	No	No	No	Yes	Yes
55	South Africa	Yes	32	Female	Gauteng	I was born in South Africa		University Undergraduate degree holder	Single	My parent(s)	Adults over 70 years of age: 0 Adults between 18 and 70 years of age: 0 Children between 12 and under 18 years of age: 0 Children under 12 years of age: 0	a major city suburb	0	No contacts with persons outside my household	No		1	No violence or discrimination	Not Applicable (no children at home)	Work for a person, institution or company	No	No	Work in an open space (market, shop, roadside, etc)	5	0	Yes			Yes	No	Yes	Yes	Yes	Yes	Yes	Yes	Yes	Yes	3	Three times or more	No	No	No	No	No	No	No	Yes	Yes
12	South Africa	Yes	51	Female	Gauteng	I was born in South Africa		University Postgraduate degree holder	Legally married	My spouse/partner;My child(ren)	Adults over 70 years of age: 0 Adults between 18 and 70 years of age: 3 Children between 12 and under 18 years of age: 0 Children under 12 years of age: 0	a major city suburb	0	More than one week ago	No		1	No violence or discrimination	Not Applicable (no children at home)	Work for a person, institution or company	No	No	Work in a closed indoor space with several people (office, …., etc.)	4	0	Yes			Yes	Yes	Yes	Yes	No	Yes	No	Yes	No	Yes	1	Three times or more	No	No	No	No	No	No	No	No	Yes
34	South Africa	Yes	53	Female	Gauteng	I was born in South Africa		University Postgraduate degree holder	Legally married	My spouse/partner;My child(ren)	Adults over 70 years of age: 0 Adults between 18 and 70 years of age: 1 Children between 12 and under 18 years of age: 1 Children under 12 years of age: 0	a major city suburb	0	No contacts with persons outside my household	No		1	No violence or discrimination	At home, with my housemates	Work for the government	No	No	Work in a closed indoor space with several people (office, …., etc.)	5	0	No	It is not possible with my job	Own transport (vehicle, motorcycle, bicycle)	Yes	Yes	Yes	Yes	No	Yes	Yes	Yes	No	Yes	4	Three times or more	No	No	No	No	No	No	No	No	Yes
30	South Africa	Yes	32	Female	Gauteng	I was born in South Africa		University Undergraduate degree holder	Legally married	My spouse/partner;My child(ren)	Adults over 70 years of age: 0 Adults between 18 and 70 years of age: 1 Children between 12 and under 18 years of age: 0 Children under 12 years of age: 1	a major city suburb	0	No contacts with persons outside my household	No		3	No violence or discrimination	At home, with my housemates	Work for a person, institution or company	Yes	No	Work in a closed indoor space alone (office, …., etc.)	6	0	Yes			Yes	Yes	Yes	Yes	No	Yes	Yes	No	No	Yes	3	Three times or more	No	No	No	No	No	No	No	No	No
26	South Africa	Yes	51	Female	Mpumalanga	I was born in South Africa		University Postgraduate degree holder	Legally married	My spouse/partner;My child(ren)	Adults over 70 years of age: 0 Adults between 18 and 70 years of age: 1 Children between 12 and under 18 years of age: 1 Children under 12 years of age: 0	a major city suburb	0	No contacts with persons outside my household	No		3	No violence or discrimination	At home, with my housemates	Work for a person, institution or company	Yes	No	Work in a closed indoor space with several people (office, …., etc.)	5	0	Yes			Yes	Yes	No	Yes	No	No	No	No	No	Yes	1	Three times or more	No	No	No	No	No	No	No	No	No
16	South Africa	Yes	40	Female	Gauteng	I was born outside of South Africa	Zambia	University Postgraduate degree holder	Legally married	My spouse/partner;My child(ren)	Adults over 70 years of age: 0 Adults between 18 and 70 years of age: 2 Children between 12 and under 18 years of age: 3 Children under 12 years of age: 2	a major city suburb	0	No contacts with persons outside my household	No		1	No violence or discrimination	At home, by myself	Work for a person, institution or company	No	Yes	Work from home	0	1	Yes			Yes	Yes	Yes	Yes	No	Yes	Yes	Yes	No	Yes	2	Two times	No	No	No	No	No	No	No	No	No
23	South Africa	Yes	30	Male	Gauteng	I was born in South Africa		University Postgraduate degree holder	Legally married	My spouse/partner;My child(ren)	Adults over 70 years of age: 0 Adults between 18 and 70 years of age: 3 Children between 12 and under 18 years of age: 0 Children under 12 years of age: 1	a major city suburb	0	More than one week ago	No		1	No violence or discrimination	At home, with my housemates	Work for a person, institution or company	Yes	No	Work from home	5	0	Yes			Yes	Yes	Yes	No	No	Yes	No	Yes	Yes	Yes	1	Three times or more	No	No	No	No	No	No	No	No	Yes
18	South Africa	Yes	26	Female	Gauteng	I was born in South Africa		University Undergraduate degree holder	Legally married	My spouse/partner	Adults over 70 years of age: 0 Adults between 18 and 70 years of age: 1 Children between 12 and under 18 years of age: 0 Children under 12 years of age: 1	a major city suburb	2	More than one week ago	No		3	No violence or discrimination	At home, by myself	Unemployed	No	No	Not applicable (if jobless or student)	0	0	Not applicable (if jobless or student)			Yes	Yes	Yes	Yes	No	Yes	Yes	Yes	No	Yes	2	Three times or more	No	No	No	No	No	No	No	No	No
32	South Africa	Yes	29	Female	Gauteng	I was born in South Africa		University Undergraduate degree holder	Legally married	My spouse/partner	Adults over 70 years of age: 0 Adults between 18 and 70 years of age: 1 Children between 12 and under 18 years of age: 0 Children under 12 years of age: 0	a major city suburb	2	No contacts with persons outside my household	No		5	No violence or discrimination	Not Applicable (no children at home)	Work for a person, institution or company	No	No	Work in a closed indoor space alone (office, …., etc.)	5	0	Yes			Yes	Yes	Yes	Yes	No	Yes	No	Yes	No	Yes	3	Three times or more	No	No	No	No	No	No	No	Yes	Yes
50	South Africa	Yes	31	Male	Gauteng	I was born in South Africa		Secondary School	Single	I live alone	Adults over 70 years of age: 0 Adults between 18 and 70 years of age: 0 Children between 12 and under 18 years of age: 0 Children under 12 years of age: 0	a major city suburb	0	No contacts with persons outside my household	No		2	Discrimination because of my ethnicity, race or nationality	Not Applicable (no children at home)	Work for a person, institution or company	No	Yes	Work in a closed indoor space with several people (office, …., etc.)	5	0	Yes			Yes	No	Yes	Yes	No	Yes	No	No	No	Yes	1	Three times or more	No	No	No	No	No	No	No	Yes	No
21	South Africa	Yes	55	Female	KwaZulu Natal	I was born in South Africa		University Undergraduate degree holder	Divorced	My child(ren)	Adults over 70 years of age: 0 Adults between 18 and 70 years of age: 3 Children between 12 and under 18 years of age: 0 Children under 12 years of age: 0	a major city suburb	0	No contacts with persons outside my household	No		1	No violence or discrimination	At home, by myself	Unemployed	No	No	Not applicable (if jobless or student)	0	0	Not applicable (if jobless or student)			Yes	Yes	Yes	Yes	Yes	Yes	Yes	Yes	Yes	Yes	2	Three times or more	No	No	No	No	No	No	No	No	Yes
45	South Africa	Yes	29	Female	Gauteng	I was born in South Africa		Secondary School	Legally married	My parent(s);My spouse/partner;My child(ren);My sibling(s) or other relative(s)	Adults over 70 years of age: 0 Adults between 18 and 70 years of age: 8 Children between 12 and under 18 years of age: 2 Children under 12 years of age: 5	a major city suburb	0	No contacts with persons outside my household	No		4	No violence or discrimination	At home, with a house help/nanny	Self-employed	No	No	Work from home	0	0	No	Other	Own transport (vehicle, motorcycle, bicycle)	Yes	Yes	Yes	Yes	No	Yes	Yes	Yes	Yes	Yes	5	Three times or more	No	No	No	No	No	No	No	Yes	Yes
37	South Africa	Yes	43	Male	Gauteng	I was born outside of South Africa	Tanzania	University Postgraduate degree holder	Legally married	My spouse/partner;My child(ren);My sibling(s) or other relative(s)	Adults over 70 years of age: 0 Adults between 18 and 70 years of age: 3 Children between 12 and under 18 years of age: 0 Children under 12 years of age: 3	a major city suburb	0	No contacts with persons outside my household	No		1	No violence or discrimination	At home, with my housemates	Work for a person, institution or company	No	Yes	Work from home	5	0	Yes			Yes	Yes	Yes	Yes	No	Yes	Yes	Yes	Yes	Yes	3	Three times or more	No	No	No	No	No	No	No	Yes	Yes
44	South Africa	Yes	27	Female	Gauteng	I was born in South Africa		Secondary School	Single	I live alone	Adults over 70 years of age: 0 Adults between 18 and 70 years of age: 0 Children between 12 and under 18 years of age: 0 Children under 12 years of age: 0	a major city suburb	1	Today	No		2	No violence or discrimination	Not Applicable (no children at home)	Work for a person, institution or company	No	Yes	Work from home	5	0	Yes			Yes	Yes	Yes	Yes	No	Yes	Yes	Yes	Yes	Yes	2	Three times or more	No	No	No	No	No	No	No	Yes	No
41	South Africa	Yes	43	Male	Gauteng	I was born in South Africa		University Postgraduate degree holder	Legally married	My spouse/partner;My child(ren)	Adults over 70 years of age: 0 Adults between 18 and 70 years of age: 2 Children between 12 and under 18 years of age: 1 Children under 12 years of age: 2	a major city suburb	2	No contacts with persons outside my household	No		2	No violence or discrimination	At home, with my housemates	Work for a person, institution or company	No	No	Work in a closed indoor space alone (office, …., etc.)	5	0	Yes			Yes	Yes	Yes	No	No	Yes	No	Yes	No	Yes	2	Three times or more	No	No	No	No	No	No	No	Yes	Yes
31	South Africa	Yes	38	Male	Gauteng	I was born in South Africa		University Postgraduate degree holder	Legally married	My spouse/partner;My child(ren)	Adults over 70 years of age: 0 Adults between 18 and 70 years of age: 3 Children between 12 and under 18 years of age: 0 Children under 12 years of age: 2	a major city suburb	0	No contacts with persons outside my household	No		1	No violence or discrimination	At home, with my housemates	Work for a person, institution or company	Yes	No	Work in a closed indoor space with several people (office, …., etc.)	5	0	Yes			Yes	Yes	Yes	Yes	No	Yes	No	Yes	Yes	Yes	1	Two times	No	No	No	No	No	No	No	Yes	Yes
35	South Africa	Yes	26	Female	Gauteng	I was born in South Africa		University Postgraduate degree holder	Cohabitation	My spouse/partner	Adults over 70 years of age: 0 Adults between 18 and 70 years of age: 1 Children between 12 and under 18 years of age: 0 Children under 12 years of age: 0	a major city suburb	1	No contacts with persons outside my household	No		2	No violence or discrimination	At grandparents	Work for a person, institution or company	Yes	Yes	Work from home	1	1	Yes			Yes	No	Yes	Yes	No	Yes	Yes	Yes	No	Yes	2	Three times or more	No	No	No	No	No	No	No	Yes	Yes
25	South Africa	Yes	38	Female	Western Cape	I was born in South Africa		University Postgraduate degree holder	Legally married	My parent(s);My spouse/partner;My child(ren)	Adults over 70 years of age: 0 Adults between 18 and 70 years of age: 2 Children between 12 and under 18 years of age: 0 Children under 12 years of age: 2	a major city suburb	0	No contacts with persons outside my household	No		1	No violence or discrimination	At home, by myself	Work for the government	No	No	Work in a closed indoor space alone (office, …., etc.)	5	0	Yes			Yes	No	Yes	Yes	No	Yes	Yes	Yes	No	Yes	1	Three times or more	No	No	No	No	No	No	No	No	Yes
29	South Africa	Yes	59	Female	Gauteng	I was born in South Africa		Secondary School	Single	My child(ren);My sibling(s) or other relative(s)	Adults over 70 years of age: 0 Adults between 18 and 70 years of age: 3 Children between 12 and under 18 years of age: 0 Children under 12 years of age: 0	a major city suburb	0	No contacts with persons outside my household	No		1	No violence or discrimination	Not Applicable (no children at home)	Work for a person, institution or company	Yes	Yes	Work from home	5	2	Yes			Yes	Yes	Yes	Yes	No	Yes	Yes	Yes	Yes	Yes	1	Three times or more	No	No	No	No	No	No	No	No	Yes
24	South Africa	Yes	32	Female	Gauteng	I was born in South Africa		University Postgraduate degree holder	Legally married	My spouse/partner	Adults over 70 years of age: 0 Adults between 18 and 70 years of age: 2 Children between 12 and under 18 years of age: 0 Children under 12 years of age: 0	a major city suburb	3	No contacts with persons outside my household	No		5	No violence or discrimination	Not Applicable (no children at home)	Work for a person, institution or company	Yes	Yes	Work in a closed indoor space with several people (office, …., etc.)	5	1	Yes			Yes	Yes	Yes	Yes	No	Yes	Yes	Yes	Yes	Yes	1	Three times or more	No	No	No	No	No	No	No	No	Yes
46	South Africa	Yes	28	Male	Western Cape	I was born in South Africa		University Postgraduate degree holder	Single	My parent(s);My sibling(s) or other relative(s)	Adults over 70 years of age: 0 Adults between 18 and 70 years of age: 3 Children between 12 and under 18 years of age: 0 Children under 12 years of age: 0	a major city suburb	2	Last 3 to 5 days	No		2	No violence or discrimination	Not Applicable (no children at home)	Work for a person, institution or company	No	No	Work in a closed indoor space with several people (office, …., etc.)	3	0	Yes			Yes	Yes	Yes	Yes	No	Yes	Yes	Yes	Yes	Yes	1	Three times or more	No	No	No	No	No	No	No	Yes	Yes
33	South Africa	Yes	30	Male	Gauteng	I was born in South Africa		Secondary School	Single	My parent(s)	Adults over 70 years of age: 1 Adults between 18 and 70 years of age: 2 Children between 12 and under 18 years of age: 0 Children under 12 years of age: 0	a small town	0	No contacts with persons outside my household	No		2	No violence or discrimination	Not Applicable (no children at home)	Work for a person, institution or company	Yes	Yes	Work from home	1	1	Yes			Yes	No	Yes	Yes	No	Yes	No	Yes	Yes	Yes	1	Three times or more	No	No	No	No	No	No	No	Yes	No
40	South Africa	Yes	33	Female	Gauteng	I was born in South Africa		University Undergraduate degree holder	Single	My parent(s)	Adults over 70 years of age: 0 Adults between 18 and 70 years of age: 6 Children between 12 and under 18 years of age: 0 Children under 12 years of age: 3	a major city suburb	0	No contacts with persons outside my household	No		3	No violence or discrimination	At home, with my housemates	Work for a person, institution or company	Yes	Yes	Not applicable (if jobless or student)	5	2	No	It is possible, but is not allowed by my employer	Own transport (vehicle, motorcycle, bicycle)	Yes	Yes	Yes	Yes	Yes	Yes	Yes	No	No	Yes	1	Three times or more	No	No	No	No	No	No	No	No	Yes
52	South Africa	Yes	35	Male	Gauteng	I was born outside of South Africa	Zimbabwe	University Undergraduate degree holder	Legally married	My spouse/partner	Adults over 70 years of age: 0 Adults between 18 and 70 years of age: 0 Children between 12 and under 18 years of age: 0 Children under 12 years of age: 2	a major city suburb	2	No contacts with persons outside my household	No		3	No violence or discrimination	At grandparents	Work for a person, institution or company	Yes	Yes	Work in a closed indoor space with several people (office, …., etc.)	5	0	Yes			Yes	No	Yes	Yes	No	Yes	No	Yes	No	Yes	1	Three times or more	No	No	No	No	Yes	No	No	No	Yes
36	South Africa	Yes	45	Male	Gauteng	I was born in South Africa		University Postgraduate degree holder	Legally married	My spouse/partner	Adults over 70 years of age: 0 Adults between 18 and 70 years of age: 2 Children between 12 and under 18 years of age: 0 Children under 12 years of age: 1	a major city suburb	2	More than one week ago	No		1	No violence or discrimination	At home, by myself	Self-employed	Yes	No	Work from home	5	5	Yes			Yes	No	Yes	Yes	No	Yes	Yes	Yes	Yes	Yes	1	Three times or more	No	No	No	No	No	No	No	No	No
68	South Africa	Yes	36	Female	Gauteng	I was born outside of South Africa	Zimbabwe	University Undergraduate degree holder	Legally married	My spouse/partner;My child(ren)	Adults over 70 years of age: 0 Adults between 18 and 70 years of age: 3 Children between 12 and under 18 years of age: 2 Children under 12 years of age: 2	a major city suburb	0	More than one week ago	No		2	No violence or discrimination	At home, with a house help/nanny	Work for a person, institution or company	Yes	Yes	Work from home	5	0	Yes			Yes	Yes	Yes	Yes	Yes	Yes	Yes	Yes	Yes	Yes	1	Three times or more	No	No	No	No	No	No	No	No	No
42	South Africa	Yes	19	Male	Gauteng	I was born in South Africa		Secondary School	Single	My parent(s)	Adults over 70 years of age: 0 Adults between 18 and 70 years of age: 6 Children between 12 and under 18 years of age: 1 Children under 12 years of age: 0	a major city suburb	0	No contacts with persons outside my household	No		1	No violence or discrimination	At home, by myself	Unemployed	No	No	Not applicable (if jobless or student)	0	0	Not applicable (if jobless or student)			Yes	Yes	Yes	Yes	No	Yes	Yes	Yes	Yes	Yes	1	Three times or more	No	No	No	No	No	No	No	No	No
38	South Africa	Yes	30	Male	Gauteng	I was born in South Africa		University Undergraduate degree holder	Single	I live alone	Adults over 70 years of age: 0 Adults between 18 and 70 years of age: 0 Children between 12 and under 18 years of age: 0 Children under 12 years of age: 0	a major city suburb	6	More than one week ago	No		4	No violence or discrimination	Not Applicable (no children at home)	Work for a person, institution or company	No	No	Work from home	5	0	Yes			No	No	Yes	Yes	No	Yes	Yes	No	No	Yes	3	Three times or more	No	No	No	No	No	No	No	No	Yes
47	South Africa	Yes	31	Female	Gauteng	I was born outside of South Africa	Malawi	University Postgraduate degree holder	Legally married	My spouse/partner;My child(ren)	Adults over 70 years of age: 0 Adults between 18 and 70 years of age: 1 Children between 12 and under 18 years of age: 0 Children under 12 years of age: 1	a major city suburb	0	No contacts with persons outside my household	No		1	No violence or discrimination	At home, by myself	Work for a person, institution or company	No	Yes	Work from home	5	0	Yes			Yes	No	Yes	Yes	No	Yes	Yes	Yes	Yes	Yes	1	Three times or more	No	No	No	No	No	No	No	No	Yes
63	South Africa	Yes	47	Female	Gauteng	I was born outside of South Africa	Zimbabwe	University Undergraduate degree holder	Legally married	My child(ren);I live alone	Adults over 70 years of age: 72 Adults between 18 and 70 years of age: 18 Children between 12 and under 18 years of age: 14 Children under 12 years of age: 5	a major city suburb	10	No contacts with persons outside my household	Yes	I felt it was unsafe to go out to buy food	5	No violence or discrimination	Not Applicable (no children at home)	Work for a person, institution or company	Yes	Yes	Work from home	5	0	Yes			Yes	Yes	Yes	Yes	Yes	Yes	Yes	Yes	Yes	Yes	1	Three times or more	No	No	No	No	No	No	No	Yes	No
39	South Africa	Yes	26	Female	Gauteng	I was born outside of South Africa	United States	University Postgraduate degree holder	Single	My spouse/partner	Adults over 70 years of age: 0 Adults between 18 and 70 years of age: 1 Children between 12 and under 18 years of age: 0 Children under 12 years of age: 0	a major city suburb	0	No contacts with persons outside my household	No		2	No violence or discrimination	Not Applicable (no children at home)	Work for a person, institution or company	No	No	Work from home	5	0	Yes			Yes	Yes	Yes	Yes	No	Yes	Yes	Yes	Yes	Yes	2	Three times or more	No	No	No	No	No	No	Yes	No	Yes
43	South Africa	Yes	33	Female	Gauteng	I was born in South Africa		University Undergraduate degree holder	Legally married	My spouse/partner	Adults over 70 years of age: 0 Adults between 18 and 70 years of age: 1 Children between 12 and under 18 years of age: 0 Children under 12 years of age: 0	a major city suburb	35	No contacts with persons outside my household	No		5	No violence or discrimination	Not Applicable (no children at home)	Work for the government	Yes	Yes	Work in a closed indoor space with several people (office, …., etc.)	5	5	No	It is not possible with my job	Own transport (vehicle, motorcycle, bicycle)	Yes	Yes	Yes	No	No	Yes	Yes	Yes	Yes	Yes	3	Three times or more	No	No	No	No	No	No	No	Yes	Yes
51	South Africa	Yes	35	Male	Gauteng	I was born in South Africa		University Postgraduate degree holder	Legally married	My spouse/partner	Adults over 70 years of age: 0 Adults between 18 and 70 years of age: 1 Children between 12 and under 18 years of age: 0 Children under 12 years of age: 0	a major city suburb	0	No contacts with persons outside my household	No		1	No violence or discrimination	Not Applicable (no children at home)	Work for a person, institution or company	No	No	Work in a closed indoor space with several people (office, …., etc.)	5	0	Yes			Yes	Yes	Yes	Yes	No	Yes	Yes	Yes	No	Yes	2	Three times or more	No	No	No	No	No	No	No	Yes	Yes
79	South Africa	Yes	51	Male	Gauteng	I was born in South Africa		University Undergraduate degree holder	Legally married	My spouse/partner;My child(ren)	Adults over 70 years of age: 0 Adults between 18 and 70 years of age: 1 Children between 12 and under 18 years of age: 1 Children under 12 years of age: 1	a major city suburb	1	More than one week ago	No		5	No violence or discrimination	At home, with my housemates	Work for the government	No	No	Work in a closed indoor space with several people (office, …., etc.)	5	0	No	It is not possible with my job	Own transport (vehicle, motorcycle, bicycle)	Yes	Yes	Yes	Yes	No	Yes	Yes	Yes	No	Yes	1	Three times or more	No	No	No	No	No	No	No	No	Yes
48	South Africa	Yes	36	Female	Gauteng	I was born in South Africa		University Undergraduate degree holder	Divorced	My child(ren)	Adults over 70 years of age: 0 Adults between 18 and 70 years of age: 0 Children between 12 and under 18 years of age: 1 Children under 12 years of age: 0	a major city suburb	0	No contacts with persons outside my household	No		2	No violence or discrimination	At home, by myself	Work for the government	No	No	Work from home	5	0	Yes			Yes	Yes	Yes	Yes	No	Yes	Yes	Yes	Yes	Yes	1	Three times or more	No	No	No	No	No	No	No	Yes	No
58	South Africa	Yes	49	Male	Gauteng	I was born in South Africa		University Undergraduate degree holder	Legally married	My spouse/partner;My child(ren)	Adults over 70 years of age: 0 Adults between 18 and 70 years of age: 4 Children between 12 and under 18 years of age: 0 Children under 12 years of age: 0	a major city suburb	0	No contacts with persons outside my household	No		3	No violence or discrimination	Not Applicable (no children at home)	Work for a person, institution or company	No	No	Work in an open space (market, shop, roadside, etc)	6	0	Yes			Yes	Yes	Yes	No	No	No	No	No	No	Yes	2	Three times or more	No	No	No	No	No	No	No	No	Yes
54	South Africa	Yes	50	Female	Eastern Cape	I was born in South Africa		University Postgraduate degree holder	Divorced	My child(ren)	Adults over 70 years of age: 0 Adults between 18 and 70 years of age: 1 Children between 12 and under 18 years of age: 1 Children under 12 years of age: 0	a major city suburb	0	More than one week ago	No		2	No violence or discrimination	At home, by myself	Work for a person, institution or company	Yes	Yes	Work in a closed indoor space alone (office, …., etc.)	5	0	Yes			Yes	No	Yes	No	No	Yes	No	No	No	Yes	2	Three times or more	No	No	No	No	No	No	No	No	Yes
61	South Africa	Yes	42	Female	KwaZulu Natal	I was born in South Africa		University Postgraduate degree holder	Divorced	My spouse/partner;My child(ren)	Adults over 70 years of age: 0 Adults between 18 and 70 years of age: 4 Children between 12 and under 18 years of age: 1 Children under 12 years of age: 1	a major city suburb	30	No contacts with persons outside my household	No		5	No violence or discrimination	At home, by myself	Work for a person, institution or company	Yes	Yes	Work in a closed indoor space with several people (office, …., etc.)	6	5	No	It is not possible with my job	Own transport (vehicle, motorcycle, bicycle)	No	Yes	Yes	Yes	No	Yes	Yes	Yes	Yes	Yes	5	Three times or more	No	Yes	No	No	No	No	No	No	Yes
56	South Africa	Yes	27	Male	Gauteng	I was born in South Africa		University Undergraduate degree holder	Single	My spouse/partner	Adults over 70 years of age: 0 Adults between 18 and 70 years of age: 2 Children between 12 and under 18 years of age: 0 Children under 12 years of age: 1	a major city suburb	15	Last 3 to 5 days	Yes	Little food available in shops, market	1	No violence or discrimination	At home, by myself	Work for a person, institution or company	Yes	Yes	Work in a closed indoor space alone (office, …., etc.)	2	2	Yes			Yes	No	Yes	Yes	No	Yes	Yes	Yes	Yes	Yes	3	Three times or more	No	No	No	No	Yes	No	No	No	No
62	South Africa	Yes	35	Female	Gauteng	I was born in South Africa		University Undergraduate degree holder	Single	My parent(s);My child(ren);My sibling(s) or other relative(s)	Adults over 70 years of age: 0 Adults between 18 and 70 years of age: 2 Children between 12 and under 18 years of age: 0 Children under 12 years of age: 3	a major city suburb	11	No contacts with persons outside my household	No		5	No violence or discrimination	At home, with my housemates	Work for a person, institution or company	Yes	No	Work in a closed indoor space alone (office, …., etc.)	5	4	No	Other	Own transport (vehicle, motorcycle, bicycle)	Yes	Yes	Yes	Yes	Yes	Yes	Yes	Yes	Yes	Yes	1	Three times or more	No	No	No	No	No	No	No	No	Yes
69	South Africa	Yes	50	Female	Gauteng	I was born in South Africa		University Undergraduate degree holder	Legally married	My child(ren)	Adults over 70 years of age: 0 Adults between 18 and 70 years of age: 3 Children between 12 and under 18 years of age: 2 Children under 12 years of age: 1	a major city suburb	0	No contacts with persons outside my household	No		2	No violence or discrimination	At home, by myself	Work for a person, institution or company	Yes	Yes	Work in other people's homes	1	1	Yes			Yes	No	Yes	Yes	Yes	Yes	No	Yes	No	Yes	2	Three times or more	No	No	No	No	No	No	No	Yes	Yes
49	South Africa	Yes	35	Female	Gauteng	I was born in South Africa		University Undergraduate degree holder	Single	My parent(s);My sibling(s) or other relative(s)	Adults over 70 years of age: 0 Adults between 18 and 70 years of age: 3 Children between 12 and under 18 years of age: 0 Children under 12 years of age: 0	a major city suburb	5	No contacts with persons outside my household	No		4	No violence or discrimination	Not Applicable (no children at home)	Work for a person, institution or company	Yes	Yes	Work in a closed indoor space with several people (office, …., etc.)	5	3	No	It is not possible with my job	Own transport (vehicle, motorcycle, bicycle)	Yes	Yes	Yes	Yes	No	Yes	Yes	Yes	Yes	Yes	2	Three times or more	No	No	No	No	No	No	No	No	Yes
67	South Africa	Yes	40	Female	Gauteng	I was born in South Africa		University Postgraduate degree holder	Single	My spouse/partner;My child(ren);My sibling(s) or other relative(s)	Adults over 70 years of age: 0 Adults between 18 and 70 years of age: 3 Children between 12 and under 18 years of age: 0 Children under 12 years of age: 3	a major city suburb	15	No contacts with persons outside my household	No		1	No violence or discrimination	At home, by myself	Work for the government	Yes	Yes	Work in a closed indoor space with several people (office, …., etc.)	5	0	Yes			No	Yes	Yes	Yes	Yes	Yes	Yes	Yes	No	Yes	1	Three times or more	No	No	No	No	No	No	No	Yes	Yes
53	South Africa	Yes	30	Male	Gauteng	I was born in South Africa		University Undergraduate degree holder	Single	My parent(s)	Adults over 70 years of age: 0 Adults between 18 and 70 years of age: 4 Children between 12 and under 18 years of age: 0 Children under 12 years of age: 0	a major city suburb	0	No contacts with persons outside my household	No		1	No violence or discrimination	Not Applicable (no children at home)	Work for a person, institution or company	No	No	Work from home	2	0	Yes			Yes	Yes	Yes	Yes	No	Yes	Yes	Yes	No	Yes	1	Three times or more	No	No	No	No	No	No	No	No	No
75	South Africa	Yes	38	Male	Gauteng	I was born outside of South Africa	Kenya	University Postgraduate degree holder	Legally married	I live alone	Adults over 70 years of age: 0 Adults between 18 and 70 years of age: 0 Children between 12 and under 18 years of age: 0 Children under 12 years of age: 0	a major city suburb	10	No contacts with persons outside my household	No		3	No violence or discrimination	Not Applicable (no children at home)	Student	Yes	Yes	Not applicable (if jobless or student)	5	5	No	It is not possible with my job	Walked to work	Yes	Yes	Yes	Yes	Yes	Yes	Yes	Yes	No	Yes	1	Three times or more	No	No	No	No	No	No	No	No	No
74	South Africa	Yes	27	Male	Gauteng	I was born in South Africa		University Undergraduate degree holder	Single	My sibling(s) or other relative(s)	Adults over 70 years of age: 0 Adults between 18 and 70 years of age: 3 Children between 12 and under 18 years of age: 1 Children under 12 years of age: 0	a major city suburb	0	No contacts with persons outside my household	No		4	No violence or discrimination	Not Applicable (no children at home)	Work for a person, institution or company	No	No	Work from home	0	0	Yes			Yes	Yes	Yes	No	No	Yes	Yes	Yes	No	Yes	3	Three times or more	No	No	No	No	No	No	No	No	No
66	South Africa	Yes	30	Male	Gauteng	I was born in South Africa		University Postgraduate degree holder	Legally married	My parent(s);My spouse/partner;My child(ren);My sibling(s) or other relative(s)	Adults over 70 years of age: 0 Adults between 18 and 70 years of age: 5 Children between 12 and under 18 years of age: 0 Children under 12 years of age: 2	a small town	0	No contacts with persons outside my household	No		4	No violence or discrimination	At home, by myself	Work for a person, institution or company	Yes	No	Work from home	5	0	Yes			Yes	Yes	Yes	No	No	Yes	No	No	No	Yes	2	None	No	No	No	No	No	No	No	No	Yes
94	South Africa	Yes	39	Female	Gauteng	I was born outside of South Africa	United Kingdom	University Postgraduate degree holder	Legally married	My spouse/partner;My child(ren)	Adults over 70 years of age: 0 Adults between 18 and 70 years of age: 1 Children between 12 and under 18 years of age: 0 Children under 12 years of age: 2	a major city suburb	0	More than one week ago	No		2	No violence or discrimination	At home, by myself	Work for a person, institution or company	No	No	Work in a closed indoor space with several people (office, …., etc.)	5	0	Yes			Yes	Yes	Yes	Yes	No	Yes	No	Yes	No	Yes	2	Three times or more	No	No	No	No	No	No	No	No	Yes
57	South Africa	Yes	35	Female	Gauteng	I was born in South Africa		University Postgraduate degree holder	Legally married	My spouse/partner;My child(ren)	Adults over 70 years of age: 0 Adults between 18 and 70 years of age: 1 Children between 12 and under 18 years of age: 0 Children under 12 years of age: 2	a major city suburb	0	No contacts with persons outside my household	No		2	No violence or discrimination	At home, by myself	Unemployed	No	No	Not applicable (if jobless or student)	0	0	Not applicable (if jobless or student)			Yes	Yes	Yes	No	No	Yes	No	No	No	Yes	1	Three times or more	No	No	No	No	No	No	No	No	Yes
70	South Africa	Yes	38	Male	KwaZulu Natal	I was born in South Africa		University Undergraduate degree holder	Legally married	My spouse/partner;My child(ren);My sibling(s) or other relative(s)	Adults over 70 years of age: 0 Adults between 18 and 70 years of age: 3 Children between 12 and under 18 years of age: 1 Children under 12 years of age: 2	a major city suburb	0	No contacts with persons outside my household	No		1	No violence or discrimination	At home, by myself	Work for a person, institution or company	Yes	Yes	Work from home	5	5	Yes			Yes	Yes	Yes	Yes	No	Yes	No	Yes	Yes	Yes	2	Two times	No	No	No	No	No	No	No	Yes	Yes
59	South Africa	Yes	60	Male	Gauteng	I was born in South Africa		University Postgraduate degree holder	Single	I live alone	Adults over 70 years of age: 0 Adults between 18 and 70 years of age: 0 Children between 12 and under 18 years of age: 0 Children under 12 years of age: 0	a major city suburb	2	No contacts with persons outside my household	No		1	No violence or discrimination	Not Applicable (no children at home)	Work for a person, institution or company	No	No	Work from home	5	0	Yes			Yes	Yes	Yes	Yes	No	Yes	Yes	Yes	No	Yes	1	Three times or more	No	No	No	No	No	No	No	No	No
65	South Africa	Yes	22	Female	Gauteng	I was born in South Africa		University Undergraduate degree holder	Cohabitation	My sibling(s) or other relative(s)	Adults over 70 years of age: 0 Adults between 18 and 70 years of age: 4 Children between 12 and under 18 years of age: 0 Children under 12 years of age: 1	a major city suburb	0	No contacts with persons outside my household	No		2	Discrimination because of my social/economic status	At home, by myself	Student	No	No	Work in a closed indoor space with several people (office, …., etc.)	3	0	Yes			Yes	Yes	Yes	Yes	No	Yes	Yes	Yes	Yes	Yes	4	Three times or more	No	No	No	No	No	No	No	No	Yes
78	South Africa	Yes	31	Male	Gauteng	I was born in South Africa		University Postgraduate degree holder	Legally married	My spouse/partner	Adults over 70 years of age: 0 Adults between 18 and 70 years of age: 1 Children between 12 and under 18 years of age: 0 Children under 12 years of age: 0	a major city suburb	0	No contacts with persons outside my household	No		1	No violence or discrimination	Not Applicable (no children at home)	Work for a person, institution or company	No	No	Work in a closed indoor space alone (office, …., etc.)	5	0	Yes			Yes	No	Yes	Yes	No	Yes	No	Yes	No	No	3	Three times or more	No	No	No	No	No	No	No	No	No
60	South Africa	Yes	24	Female	Gauteng	I was born in South Africa		University Undergraduate degree holder	Single	My parent(s);My spouse/partner	Adults over 70 years of age: 1 Adults between 18 and 70 years of age: 6 Children between 12 and under 18 years of age: 0 Children under 12 years of age: 0	a major city suburb	0	No contacts with persons outside my household	No		1	No violence or discrimination	Not Applicable (no children at home)	Student	No	No	Work from home	5	0	Yes			Yes	No	Yes	No	No	Yes	Yes	Yes	Yes	Yes	1	Three times or more	No	No	No	No	No	No	No	No	Yes
95	South Africa	Yes	44	Female	Gauteng	I was born in South Africa		University Postgraduate degree holder	Legally married	My spouse/partner;My child(ren)	Adults over 70 years of age: 1 Adults between 18 and 70 years of age: 1 Children between 12 and under 18 years of age: 1 Children under 12 years of age: 0	a major city suburb	0	More than one week ago	No		3	No violence or discrimination	At home, with my housemates	Work for a person, institution or company	No	No	Work from home	4	0	Yes			Yes	Yes	Yes	Yes	No	Yes	Yes	Yes	Yes	Yes	1	Three times or more	No	No	No	No	No	No	No	No	Yes
76	South Africa	Yes	44	Male	Gauteng	I was born outside of South Africa	Cameroon	University Postgraduate degree holder	Single	My spouse/partner;My child(ren)	Adults over 70 years of age: 0 Adults between 18 and 70 years of age: 2 Children between 12 and under 18 years of age: 0 Children under 12 years of age: 1	a major city suburb	0	No contacts with persons outside my household	No		2	No violence or discrimination	At home, with my housemates	Work for a person, institution or company	Yes	Yes	Work in a closed indoor space with several people (office, …., etc.)	5	1	Yes			Yes	No	Yes	Yes	No	Yes	Yes	No	Yes	Yes	3	Three times or more	No	No	No	No	No	No	No	No	Yes
73	South Africa	Yes	43	Female	Gauteng	I was born in South Africa		University Postgraduate degree holder	Legally married	My spouse/partner;My child(ren)	Adults over 70 years of age: 0 Adults between 18 and 70 years of age: 1 Children between 12 and under 18 years of age: 0 Children under 12 years of age: 2	a major city suburb	15	Today	No		3	No violence or discrimination	At home, with my housemates	Self-employed	Yes	Yes	Work in a closed indoor space with several people (office, …., etc.)	5	5	No	It is not possible with my job	Own transport (vehicle, motorcycle, bicycle)	No	No	Yes	No	No	Yes	Yes	Yes	Yes	Yes	5	Three times or more	No	Yes	No	No	No	No	No	No	Yes
71	South Africa	Yes	24	Male	Gauteng	I was born in South Africa		Secondary School	Single	I live alone	Adults over 70 years of age: 0 Adults between 18 and 70 years of age: 0 Children between 12 and under 18 years of age: 0 Children under 12 years of age: 0	a small town	1	No contacts with persons outside my household	No		1	No violence or discrimination	Not Applicable (no children at home)	Work for a person, institution or company	Yes	Yes	Work from home	0	0	Yes			Yes	No	Yes	Yes	No	Yes	Yes	No	No	Yes	3	Three times or more	No	No	No	No	Yes	No	No	Yes	Yes
82	South Africa	Yes	23	Female	Gauteng	I was born in South Africa		University Undergraduate degree holder	Single	My parent(s);My sibling(s) or other relative(s)	Adults over 70 years of age: 0 Adults between 18 and 70 years of age: 3 Children between 12 and under 18 years of age: 0 Children under 12 years of age: 0	a major city suburb	0	More than one week ago	No		1	No violence or discrimination	Not Applicable (no children at home)	Work for a person, institution or company	Yes	No	Work from home	5	0	Yes			Yes	Yes	Yes	No	No	Yes	No	Yes	No	Yes	2	Three times or more	No	No	No	No	No	No	No	Yes	Yes
72	South Africa	Yes	71	Male	Gauteng	I was born outside of South Africa	United Kingdom	University Undergraduate degree holder	Legally married	My spouse/partner	Adults over 70 years of age: 71 Adults between 18 and 70 years of age: 1 Children between 12 and under 18 years of age: 0 Children under 12 years of age: 0	a major city suburb	0	No contacts with persons outside my household	No		1	No violence or discrimination	Not Applicable (no children at home)	Self-employed	No	No	Work from home	5	0	Yes			Yes	Yes	Yes	Yes	No	Yes	Yes	Yes	No	Yes	1	Three times or more	No	No	No	No	No	No	No	Yes	Yes
64	South Africa	Yes	30	Male	Gauteng	I was born in South Africa		University Postgraduate degree holder	Single	My sibling(s) or other relative(s)	Adults over 70 years of age: 0 Adults between 18 and 70 years of age: 4 Children between 12 and under 18 years of age: 0 Children under 12 years of age: 0	a major city suburb	4	No contacts with persons outside my household	No		2	No violence or discrimination	Not Applicable (no children at home)	Work for a person, institution or company	No	No	Work from home	4	0	Yes			Yes	Yes	Yes	Yes	No	Yes	Yes	Yes	Yes	Yes	2	Three times or more	No	No	No	No	No	No	No	Yes	No
80	South Africa	Yes	50	Female	Gauteng	I was born in South Africa		University Undergraduate degree holder	Legally married	My spouse/partner;My child(ren)	Adults over 70 years of age: 0 Adults between 18 and 70 years of age: 2 Children between 12 and under 18 years of age: 1 Children under 12 years of age: 0	a major city suburb	30	More than one week ago	No		4	No violence or discrimination	Other	Work for a person, institution or company	Yes	Yes	Work in a closed indoor space with several people (office, …., etc.)	5	2	No	Other	Own transport (vehicle, motorcycle, bicycle)	Yes	Yes	Yes	Yes	Yes	Yes	Yes	Yes	Yes	Yes	1	Three times or more	No	No	No	No	No	No	No	No	Yes
88	South Africa	Yes	27	Female	Gauteng	I was born in South Africa		University Undergraduate degree holder	Single	My parent(s);My sibling(s) or other relative(s)	Adults over 70 years of age: 0 Adults between 18 and 70 years of age: 4 Children between 12 and under 18 years of age: 0 Children under 12 years of age: 1	a small town	0	No contacts with persons outside my household	No		1	No violence or discrimination	Not Applicable (no children at home)	Work for a person, institution or company	No	No	Work from home	0	0	No	It is not possible with my job	By public transport with multiple people (train, bus, taxi, etc)	Yes	No	Yes	Yes	No	Yes	Yes	Yes	Yes	Yes	1	Three times or more	No	No	No	No	No	No	No	No	No
84	South Africa	Yes	37	Female	Gauteng	I was born in South Africa		University Postgraduate degree holder	Legally married	My spouse/partner;My child(ren);My sibling(s) or other relative(s)	Adults over 70 years of age: 0 Adults between 18 and 70 years of age: 1 Children between 12 and under 18 years of age: 0 Children under 12 years of age: 3	a major city suburb	16	Last 3 to 5 days	No		2	No violence or discrimination	At home, with a house help/nanny	Self-employed	Yes	Yes	Work in an open space (market, shop, roadside, etc)	6	3	No	It is not possible with my job	Own transport (vehicle, motorcycle, bicycle)	Yes	Yes	Yes	Yes	Yes	Yes	Yes	No	Yes	Yes	2	Three times or more	No	No	No	No	No	No	No	No	Yes
81	South Africa	Yes	43	Male	Gauteng	I was born in South Africa		University Undergraduate degree holder	Legally married	My spouse/partner;My child(ren)	Adults over 70 years of age: 0 Adults between 18 and 70 years of age: 1 Children between 12 and under 18 years of age: 0 Children under 12 years of age: 1	a major city suburb	0	No contacts with persons outside my household	No		1	No violence or discrimination	At home, by myself	Work for a person, institution or company	Yes	No	Work from home	5	0	Yes			Yes	Yes	Yes	No	No	Yes	Yes	Yes	No	Yes	2	None	No	No	No	No	No	No	No	No	Yes
85	South Africa	Yes	36	Female	Gauteng	I was born in South Africa		Secondary School	Single	My sibling(s) or other relative(s)	Adults over 70 years of age: 1 Adults between 18 and 70 years of age: 1 Children between 12 and under 18 years of age: 1 Children under 12 years of age: 2	a small town	3	No contacts with persons outside my household	Yes	I felt it was unsafe to go out to buy food	5	No violence or discrimination	At home, by myself	Work for a person, institution or company	No	No	Work from home	0	0	Yes			Yes	Yes	Yes	Yes	Yes	Yes	Yes	Yes	Yes	Yes	4	Three times or more	No	No	No	No	No	No	No	No	No
77	South Africa	Yes	47	Other	Western Cape	I was born outside of South Africa	United States	University Postgraduate degree holder	Legally married	My spouse/partner	Adults over 70 years of age: 0 Adults between 18 and 70 years of age: 1 Children between 12 and under 18 years of age: 0 Children under 12 years of age: 0	a major city suburb	3	More than one week ago	No		1	No violence or discrimination	Not Applicable (no children at home)	Work for a person, institution or company	No	No	Work from home	5	0	Yes			Yes	Yes	Yes	Yes	No	Yes	Yes	Yes	Yes	Yes	2	Three times or more	No	No	No	No	No	No	No	No	Yes
89	South Africa	Yes	65	Female	Gauteng	I was born in South Africa		Secondary School	Widow/widower	My sibling(s) or other relative(s)	Adults over 70 years of age: 0 Adults between 18 and 70 years of age: 3 Children between 12 and under 18 years of age: 0 Children under 12 years of age: 0	a major city suburb	0	No contacts with persons outside my household	No		1	No violence or discrimination	Not Applicable (no children at home)	Work for a person, institution or company	No	No	Work in a closed indoor space with several people (office, …., etc.)	5	2	Yes			Yes	Yes	Yes	Yes	No	Yes	No	Yes	No	No	1	Three times or more	No	No	No	No	No	No	Yes	No	Yes
86	South Africa	Yes	45	Female	Gauteng	I was born outside of South Africa	Switzerland	University Postgraduate degree holder	Single	I live alone	Adults over 70 years of age: 0 Adults between 18 and 70 years of age: 0 Children between 12 and under 18 years of age: 0 Children under 12 years of age: 0	a major city suburb	5	No contacts with persons outside my household	No		2	No violence or discrimination	Not Applicable (no children at home)	Work for a person, institution or company	Yes	Yes	Work in a closed indoor space with several people (office, …., etc.)	5	5	No	It is not possible with my job	Own transport (vehicle, motorcycle, bicycle)	Yes	Yes	Yes	Yes	Yes	Yes	Yes	Yes	No	Yes	2	Three times or more	No	No	No	No	No	No	No	No	Yes
105	South Africa	Yes	46	Male	Gauteng	I was born outside of South Africa	Zimbabwe	University Postgraduate degree holder	Legally married	My spouse/partner;My child(ren)	Adults over 70 years of age: 0 Adults between 18 and 70 years of age: 3 Children between 12 and under 18 years of age: 2 Children under 12 years of age: 1	a small town	0	No contacts with persons outside my household	No		1	No violence or discrimination	At home, by myself	Work for the government	No	No	Work from home	5	0	Yes			Yes	Yes	Yes	Yes	No	No	No	No	No	Yes	1	Three times or more	No	No	No	No	No	No	No	No	Yes
116	South Africa	Yes	60	Male	Gauteng	I was born in South Africa		Secondary School	Legally married	My spouse/partner	Adults over 70 years of age: 0 Adults between 18 and 70 years of age: 6 Children between 12 and under 18 years of age: 0 Children under 12 years of age: 0	a major city suburb	1	No contacts with persons outside my household	No		1	No violence or discrimination	Other	Self-employed	No	No	Work in an open space (market, shop, roadside, etc)	6	0	No	It is not possible with my job	Own transport (vehicle, motorcycle, bicycle)	Yes	Yes	Yes	Yes	No	Yes	Yes	Yes	Yes	Yes	1	Three times or more	No	No	No	No	No	No	No	No	Yes
83	South Africa	Yes	30	Female	Gauteng	I was born in South Africa		Secondary School	Legally married	My spouse/partner	Adults over 70 years of age: 0 Adults between 18 and 70 years of age: 1 Children between 12 and under 18 years of age: 0 Children under 12 years of age: 2	a small town	0	More than one week ago	No		4	No violence or discrimination	At home, by myself	Work for a person, institution or company	Yes	Yes	Work in a closed indoor space with several people (office, …., etc.)	5	1	Yes			Yes	No	Yes	Yes	No	Yes	Yes	Yes	No	Yes	1	Three times or more	No	No	No	No	No	No	No	No	Yes
96	South Africa	Yes	38	Female	Gauteng	I was born in South Africa		Secondary School	Legally married	My child(ren)	Adults over 70 years of age: 0 Adults between 18 and 70 years of age: 0 Children between 12 and under 18 years of age: 1 Children under 12 years of age: 1	a major city suburb	0	No contacts with persons outside my household	Yes	No money	3	Discrimination because of my social/economic status	At home, by myself	Self-employed	No	No	Not applicable (if jobless or student)	3	0	No	It is not possible with my job	Hired a vehicle for myself and/or family members (private taxi, rented car, etc)	Yes	Yes	Yes	Yes	No	Yes	Yes	Yes	Yes	Yes	1	Three times or more	No	No	No	No	No	No	No	No	Yes
90	South Africa	Yes	31	Female	Mpumalanga	I was born in South Africa		University Undergraduate degree holder	Single	My child(ren)	Adults over 70 years of age: 0 Adults between 18 and 70 years of age: 0 Children between 12 and under 18 years of age: 1 Children under 12 years of age: 1	a small town	1	More than one week ago	No		1	No violence or discrimination	At home, by myself	Work for a person, institution or company	No	No	Work in a closed indoor space with several people (office, …., etc.)	5	0	No	It is not possible with my job	By public transport with multiple people (train, bus, taxi, etc)	Yes	Yes	Yes	Yes	Yes	Yes	Yes	Yes	Yes	Yes	4	Three times or more	No	No	No	No	No	No	No	No	No
92	South Africa	Yes	38	Male	Gauteng	I was born in South Africa		Secondary School	Legally married	My spouse/partner;My child(ren)	Adults over 70 years of age: 0 Adults between 18 and 70 years of age: 1 Children between 12 and under 18 years of age: 0 Children under 12 years of age: 1	a major city suburb	0	No contacts with persons outside my household	No		3	No violence or discrimination	At home, with my housemates	Unemployed	No	No	Not applicable (if jobless or student)	0	0	Not applicable (if jobless or student)			Yes	No	Yes	Yes	No	Yes	Yes	Yes	Yes	Yes	2	Three times or more	No	No	No	No	No	No	No	No	Yes
87	South Africa	Yes	19	Female	North West	I was born in South Africa		University Undergraduate degree holder	Single	My sibling(s) or other relative(s)	Adults over 70 years of age: 0 Adults between 18 and 70 years of age: 3 Children between 12 and under 18 years of age: 1 Children under 12 years of age: 1	a small town	0	No contacts with persons outside my household	Yes	No money	1	No violence or discrimination	Other	Student	No	No	Work from home	0	0	Not applicable (if jobless or student)			Yes	No	Yes	Yes	No	Yes	No	Yes	Yes	Yes	1	Three times or more	No	No	No	No	No	No	No	No	No
102	South Africa	Yes	45	Male	Gauteng	I was born in South Africa		Secondary School	Single	My child(ren)	Adults over 70 years of age: 0 Adults between 18 and 70 years of age: 1 Children between 12 and under 18 years of age: 0 Children under 12 years of age: 1	a major city suburb	0	No contacts with persons outside my household	No		1	No violence or discrimination	At aunts or uncles	Work for a person, institution or company	Yes	No	Work in a closed indoor space alone (office, …., etc.)	5	0	No	I am at home but not working	Own transport (vehicle, motorcycle, bicycle)	Yes	Yes	Yes	Yes	No	No	Yes	Yes	No	Yes	2	Two times	No	No	No	No	Yes	No	No	No	No
100	South Africa	Yes	48	Female	Gauteng	I was born in South Africa		University Postgraduate degree holder	Cohabitation	My spouse/partner;My sibling(s) or other relative(s)	Adults over 70 years of age: 0 Adults between 18 and 70 years of age: 3 Children between 12 and under 18 years of age: 1 Children under 12 years of age: 1	a major city suburb	0	No contacts with persons outside my household	No		2	No violence or discrimination	At home, with my housemates	Work for a person, institution or company	Yes	No	Work in a closed indoor space alone (office, …., etc.)	5	0	Yes			Yes	No	Yes	Yes	No	Yes	No	Yes	Yes	Yes	1	Three times or more	No	No	No	No	No	No	No	No	Yes
98	South Africa	Yes	39	Female	Gauteng	I was born in South Africa		Secondary School	Legally married	My spouse/partner;My child(ren)	Adults over 70 years of age: 0 Adults between 18 and 70 years of age: 1 Children between 12 and under 18 years of age: 0 Children under 12 years of age: 1	a major city suburb	0	No contacts with persons outside my household	No		1	No violence or discrimination	At home, with my housemates	Work for a person, institution or company	No	No	Work in a closed indoor space with several people (office, …., etc.)	6	0	No	It is not possible with my job	Own transport (vehicle, motorcycle, bicycle)	Yes	Yes	Yes	Yes	Yes	Yes	Yes	Yes	Yes	Yes	1	Three times or more	No	No	No	No	No	No	No	No	Yes
91	South Africa	Yes	29	Male	Gauteng	I was born in South Africa		Secondary School	Legally married	My spouse/partner	Adults over 70 years of age: 0 Adults between 18 and 70 years of age: 1 Children between 12 and under 18 years of age: 0 Children under 12 years of age: 0	a major city suburb	0	No contacts with persons outside my household	No		3	No violence or discrimination	Not Applicable (no children at home)	Work for a person, institution or company	No	No	Work in a closed indoor space alone (office, …., etc.)	5	0	Yes			Yes	No	Yes	Yes	No	Yes	Yes	Yes	No	Yes	2	Three times or more	No	No	No	No	No	No	No	No	Yes
160	South Africa	Yes	32	Female	Gauteng	I was born in South Africa		University Postgraduate degree holder	Legally married	My spouse/partner;My child(ren)	Adults over 70 years of age: 0 Adults between 18 and 70 years of age: 1 Children between 12 and under 18 years of age: 0 Children under 12 years of age: 1	a major city suburb	0	Last 3 to 5 days	No		3	No violence or discrimination	At home, by myself	Work for the government	No	No	Not applicable (if jobless or student)	5	0	No	It is not possible with my job	Own transport (vehicle, motorcycle, bicycle)	Yes	No	Yes	Yes	No	Yes	Yes	No	No	Yes	1	Three times or more	No	No	No	No	No	No	No	No	Yes
93	South Africa	Yes	42	Female	Gauteng	I was born in South Africa		Secondary School	Legally married	My spouse/partner	Adults over 70 years of age: 0 Adults between 18 and 70 years of age: 1 Children between 12 and under 18 years of age: 2 Children under 12 years of age: 1	a major city suburb	0	No contacts with persons outside my household	No		4	No violence or discrimination	At home, by myself	Self-employed	No	No	Work in other people's homes	6	0	Yes			Yes	Yes	Yes	Yes	No	Yes	Yes	Yes	Yes	Yes	1	Two times	No	No	No	No	No	No	No	No	Yes
107	South Africa	Yes	26	Female	Gauteng	I was born in South Africa		Secondary School	Legally married	My spouse/partner;My child(ren)	Adults over 70 years of age: 0 Adults between 18 and 70 years of age: 1 Children between 12 and under 18 years of age: 0 Children under 12 years of age: 1	a major city suburb	0	No contacts with persons outside my household	No		3	No violence or discrimination	At home, with a house help/nanny	Work for a person, institution or company	No	No	Work in a closed indoor space with several people (office, …., etc.)	5	0	No	It is possible, but is not allowed by my employer	Own transport (vehicle, motorcycle, bicycle)	Yes	Yes	Yes	No	No	Yes	No	No	Yes	Yes	1	Three times or more	No	No	No	No	No	No	No	No	Yes
141	South Africa	Yes	22	Female	Gauteng	I was born in South Africa		University Undergraduate degree holder	Single	My parent(s)	Adults over 70 years of age: 0 Adults between 18 and 70 years of age: 2 Children between 12 and under 18 years of age: 0 Children under 12 years of age: 0	a major city suburb	0	No contacts with persons outside my household	No		3	No violence or discrimination	Not Applicable (no children at home)	Unemployed	No	No	Not applicable (if jobless or student)	0	5	Not applicable (if jobless or student)			Yes	Yes	Yes	No	No	Yes	Yes	No	No	No	2	Three times or more	No	No	No	No	No	No	No	No	Yes
99	South Africa	Yes	29	Female	Gauteng	I was born in South Africa		University Undergraduate degree holder	Legally married	My spouse/partner	Adults over 70 years of age: 1 Adults between 18 and 70 years of age: 0 Children between 12 and under 18 years of age: 0 Children under 12 years of age: 0	a major city suburb	20	Last 3 to 5 days	No		4	No violence or discrimination	Not Applicable (no children at home)	Work for a person, institution or company	Yes	Yes	Work in a closed indoor space with several people (office, …., etc.)	5	5	No	It is not possible with my job	Own transport (vehicle, motorcycle, bicycle)	Yes	Yes	Yes	Yes	Yes	Yes	Yes	Yes	No	No	4	Three times or more	No	Yes	No	No	No	No	No	No	No
113	South Africa	Yes	47	Female	Gauteng	I was born in South Africa		Secondary School	Single	I live alone	Adults over 70 years of age: 0 Adults between 18 and 70 years of age: 1 Children between 12 and under 18 years of age: 0 Children under 12 years of age: 0	a major city suburb	0	No contacts with persons outside my household	No		3	No violence or discrimination	Not Applicable (no children at home)	Work for a person, institution or company	Yes	Yes	Work from home	5	0	Yes			Yes	Yes	Yes	Yes	No	Yes	Yes	Yes	No	No	3	Three times or more	No	No	No	No	No	No	No	No	No
106	South Africa	Yes	39	Male	Gauteng	I was born outside of South Africa	Zimbabwe	University Postgraduate degree holder	Cohabitation	My spouse/partner	Adults over 70 years of age: 0 Adults between 18 and 70 years of age: 1 Children between 12 and under 18 years of age: 0 Children under 12 years of age: 1	a major city suburb	0	No contacts with persons outside my household	No		2	No violence or discrimination	At home, by myself	Work for a person, institution or company	Yes	No	Work from home	5	0	Yes			Yes	Yes	Yes	Yes	Yes	Yes	Yes	Yes	Yes	Yes	1	Three times or more	No	No	No	No	No	No	No	Yes	Yes
101	South Africa	Yes	47	Female	Gauteng	I was born outside of South Africa	United Kingdom	University Postgraduate degree holder	Cohabitation	My spouse/partner;My child(ren)	Adults over 70 years of age: 0 Adults between 18 and 70 years of age: 2 Children between 12 and under 18 years of age: 1 Children under 12 years of age: 1	a major city suburb	0	More than one week ago	No		1	No violence or discrimination	At home, with my housemates	Work for a person, institution or company	No	No	Work from home	5	0	Yes			Yes	Yes	Yes	Yes	No	Yes	Yes	No	Yes	Yes	3	Three times or more	No	No	No	No	No	No	No	No	Yes
108	South Africa	Yes	47	Female	Gauteng	I was born in South Africa		University Undergraduate degree holder	Cohabitation	My spouse/partner	Adults over 70 years of age: 0 Adults between 18 and 70 years of age: 1 Children between 12 and under 18 years of age: 0 Children under 12 years of age: 0	a major city suburb	6	Last 3 to 5 days	No		3	No violence or discrimination	Not Applicable (no children at home)	Self-employed	No	No	Work in a closed indoor space with several people (office, …., etc.)	5	0	Yes			No	Yes	Yes	No	No	No	No	No	No	Yes	5	Three times or more	No	No	No	No	No	No	No	Yes	Yes
97	South Africa	Yes	26	Male	Gauteng	I was born outside of South Africa	India	Primary School	Legally married	My spouse/partner	Adults over 70 years of age: 00 Adults between 18 and 70 years of age: 1 Children between 12 and under 18 years of age: 00 Children under 12 years of age: 02	a major city suburb	6	Today	No		3	No violence or discrimination	At home, by myself	Self-employed	Yes	No	Work in an open space (market, shop, roadside, etc)	4	4	No	It is not possible with my job	Own transport (vehicle, motorcycle, bicycle)	Yes	Yes	Yes	No	No	Yes	Yes	No	No	Yes	5	Three times or more	No	No	No	No	No	No	No	Yes	Yes
104	South Africa	Yes	28	Female	Gauteng	I was born in South Africa		University Undergraduate degree holder	Legally married	My spouse/partner;My child(ren)	Adults over 70 years of age: 0 Adults between 18 and 70 years of age: 1 Children between 12 and under 18 years of age: 0 Children under 12 years of age: 2	a major city suburb	0	No contacts with persons outside my household	No		1	No violence or discrimination	At home, with my housemates	Work for a person, institution or company	No	No	Work in a closed indoor space with several people (office, …., etc.)	5	0	Yes			Yes	No	Yes	Yes	No	Yes	No	No	No	Yes	1	Three times or more	No	No	No	No	No	No	No	No	Yes
122	South Africa	Yes	38	Male	Gauteng	I was born outside of South Africa	Zimbabwe	University Postgraduate degree holder	Cohabitation	My spouse/partner	Adults over 70 years of age: 0 Adults between 18 and 70 years of age: 1 Children between 12 and under 18 years of age: 0 Children under 12 years of age: 1	a major city suburb	10	No contacts with persons outside my household	No		5	Discrimination because of my ethnicity, race or nationality	At home, with my housemates	Work for a person, institution or company	No	No	Work from home	5	0	Yes			Yes	No	Yes	Yes	No	No	Yes	Yes	Yes	Yes	2	Three times or more	No	No	No	No	No	No	No	No	Yes
123	South Africa	Yes	63	Female	Gauteng	I was born in South Africa		Secondary School	Divorced	My child(ren)	Adults over 70 years of age: 0 Adults between 18 and 70 years of age: 1 Children between 12 and under 18 years of age: 0 Children under 12 years of age: 0	a major city suburb	0	No contacts with persons outside my household	No		1	No violence or discrimination	Not Applicable (no children at home)	Unemployed	No	No	Not applicable (if jobless or student)	0	0	Not applicable (if jobless or student)			Yes	No	Yes	Yes	No	Yes	Yes	Yes	Yes	Yes	3	Three times or more	No	No	No	No	No	No	No	No	Yes
110	South Africa	Yes	46	Female	Gauteng	I was born in South Africa		University Postgraduate degree holder	Divorced	My child(ren)	Adults over 70 years of age: 0 Adults between 18 and 70 years of age: 0 Children between 12 and under 18 years of age: 1 Children under 12 years of age: 0	a small town	5	No contacts with persons outside my household	No		2	No violence or discrimination	At home, by myself	Work for the government	No	No	Work in a closed indoor space with several people (office, …., etc.)	5	0	No	It is not possible with my job	Own transport (vehicle, motorcycle, bicycle)	No	Yes	Yes	No	No	Yes	No	No	No	Yes	1	Three times or more	No	Yes	No	No	No	No	No	Yes	Yes
112	South Africa	Yes	54	Male	Gauteng	I was born in South Africa		Secondary School	Legally married	My spouse/partner;My child(ren)	Adults over 70 years of age: 0 Adults between 18 and 70 years of age: 5 Children between 12 and under 18 years of age: 0 Children under 12 years of age: 0	a major city suburb	0	More than one week ago	No		2	No violence or discrimination	Not Applicable (no children at home)	Work for a person, institution or company	No	No	Work from home	5	0	Yes			Yes	Yes	Yes	Yes	No	Yes	No	Yes	No	No	2	Three times or more	No	No	No	No	No	No	No	No	Yes
115	South Africa	Yes	24	Female	Gauteng	I was born in South Africa		University Undergraduate degree holder	Single	My spouse/partner	Adults over 70 years of age: 0 Adults between 18 and 70 years of age: 2 Children between 12 and under 18 years of age: 0 Children under 12 years of age: 0	a major city suburb	3	No contacts with persons outside my household	No		1	No violence or discrimination	Not Applicable (no children at home)	Work for a person, institution or company	No	No	Work from home	5	0	Yes			Yes	Yes	Yes	Yes	Yes	Yes	Yes	Yes	No	No	2	Three times or more	No	No	No	No	No	No	No	Yes	Yes
103	South Africa	Yes	29	Female	Gauteng	I was born in South Africa		University Postgraduate degree holder	Legally married	My spouse/partner	Adults over 70 years of age: 0 Adults between 18 and 70 years of age: 1 Children between 12 and under 18 years of age: 0 Children under 12 years of age: 0	a small town	1	Last 3 to 5 days	No		2	No violence or discrimination	Not Applicable (no children at home)	Work for a person, institution or company	No	No	Work from home	0	0	Yes			Yes	Yes	Yes	No	No	Yes	No	No	No	Yes	2	Three times or more	No	No	No	No	No	No	No	No	Yes
111	South Africa	Yes	51	Male	Gauteng	I was born in South Africa		University Undergraduate degree holder	Legally married	My spouse/partner;My child(ren)	Adults over 70 years of age: 0 Adults between 18 and 70 years of age: 1 Children between 12 and under 18 years of age: 1 Children under 12 years of age: 0	a major city suburb	1	More than one week ago	No		5	No violence or discrimination	At home, with my housemates	Work for the government	No	No	Work in a closed indoor space alone (office, …., etc.)	5	0	No	It is not possible with my job	Own transport (vehicle, motorcycle, bicycle)	Yes	Yes	Yes	Yes	No	Yes	Yes	Yes	No	Yes	1	Three times or more	No	No	No	No	No	No	No	No	Yes
109	South Africa	Yes	44	Male	Gauteng	I was born in South Africa		University Postgraduate degree holder	Legally married	My spouse/partner;My child(ren);My sibling(s) or other relative(s)	Adults over 70 years of age: 1 Adults between 18 and 70 years of age: 3 Children between 12 and under 18 years of age: 2 Children under 12 years of age: 1	a major city suburb	1	No contacts with persons outside my household	No		1	No violence or discrimination	At home, with my housemates	Work for a person, institution or company	No	No	Work in a closed indoor space with several people (office, …., etc.)	5	0	Yes			Yes	Yes	Yes	Yes	No	Yes	Yes	No	Yes	Yes	1	Three times or more	No	No	No	No	No	No	No	No	Yes
114	South Africa	Yes	40	Male	KwaZulu Natal	I was born in South Africa		University Undergraduate degree holder	Legally married	My spouse/partner	Adults over 70 years of age: 0 Adults between 18 and 70 years of age: 1 Children between 12 and under 18 years of age: 0 Children under 12 years of age: 2	a major city suburb	2	No contacts with persons outside my household	No		2	No violence or discrimination	At home, with my housemates	Work for a person, institution or company	No	No	Work from home	0	0	Yes			Yes	Yes	Yes	No	No	Yes	No	Yes	No	No	2	Three times or more	No	No	No	No	No	No	No	No	Yes
119	South Africa	Yes	34	Male	Gauteng	I was born in South Africa		University Postgraduate degree holder	Single	My spouse/partner	Adults over 70 years of age: 0 Adults between 18 and 70 years of age: 1 Children between 12 and under 18 years of age: 0 Children under 12 years of age: 0	a major city suburb	20	More than one week ago	No		1	No violence or discrimination	Not Applicable (no children at home)	Work for a person, institution or company	Yes	Yes	Work in a closed indoor space with several people (office, …., etc.)	5	5	No	It is not possible with my job	Own transport (vehicle, motorcycle, bicycle)	Yes	No	Yes	Yes	No	Yes	Yes	Yes	Yes	Yes	1	Three times or more	No	No	No	No	No	No	No	Yes	Yes
117	South Africa	Yes	28	Male	Gauteng	I was born in South Africa		University Postgraduate degree holder	Single	My spouse/partner	Adults over 70 years of age: 0 Adults between 18 and 70 years of age: 1 Children between 12 and under 18 years of age: 0 Children under 12 years of age: 0	a major city suburb	0	No contacts with persons outside my household	No		1	No violence or discrimination	Not Applicable (no children at home)	Work for a person, institution or company	No	No	Work in a closed indoor space with several people (office, …., etc.)	5	0	Yes			Yes	No	Yes	No	No	No	No	No	No	Yes	1	Three times or more	No	No	No	No	No	No	No	No	No
121	South Africa	Yes	43	Male	Gauteng	I was born in South Africa		University Postgraduate degree holder	Legally married	My spouse/partner;My child(ren)	Adults over 70 years of age: 1 Adults between 18 and 70 years of age: 1 Children between 12 and under 18 years of age: 1 Children under 12 years of age: 1	a major city suburb	2	No contacts with persons outside my household	No		1	No violence or discrimination	At home, with my housemates	Work for a person, institution or company	Yes	Yes	Work in a closed indoor space alone (office, …., etc.)	2	2	No	It is not possible with my job	Own transport (vehicle, motorcycle, bicycle)	Yes	No	Yes	Yes	No	Yes	Yes	Yes	Yes	Yes	3	Three times or more	No	No	No	No	No	No	No	No	Yes
118	South Africa	Yes	38	Female	Gauteng	I was born in South Africa		Secondary School	Legally married	My spouse/partner;My child(ren)	Adults over 70 years of age: 0 Adults between 18 and 70 years of age: 1 Children between 12 and under 18 years of age: 0 Children under 12 years of age: 4	a small town	0	No contacts with persons outside my household	Yes	I felt it was unsafe to go out to buy food	4	No violence or discrimination	At home, with my housemates	Unemployed	No	No	Not applicable (if jobless or student)	0	0	Not applicable (if jobless or student)			Yes	Yes	Yes	Yes	No	Yes	Yes	Yes	No	Yes	2	Three times or more	No	No	No	No	No	No	No	No	Yes
120	South Africa	Yes	37	Female	Gauteng	I was born in South Africa		University Undergraduate degree holder	Legally married	My parent(s);My spouse/partner;My child(ren)	Adults over 70 years of age: 1 Adults between 18 and 70 years of age: 2 Children between 12 and under 18 years of age: 0 Children under 12 years of age: 3	a major city suburb	1	No contacts with persons outside my household	No		2	No violence or discrimination	At home, with my housemates	Work for a person, institution or company	No	No	Work in a closed indoor space with several people (office, …., etc.)	5	0	Yes			Yes	Yes	Yes	Yes	No	Yes	No	Yes	Yes	Yes	1	Three times or more	No	No	No	No	No	No	No	Yes	Yes
124	South Africa	Yes	23	Male	Gauteng	I was born in South Africa		University Postgraduate degree holder	Single	My parent(s)	Adults over 70 years of age: 0 Adults between 18 and 70 years of age: 3 Children between 12 and under 18 years of age: 0 Children under 12 years of age: 0	a major city suburb	0	No contacts with persons outside my household	No		2	No violence or discrimination	Not Applicable (no children at home)	Unemployed	No	No	Not applicable (if jobless or student)	0	0	Not applicable (if jobless or student)			No	Yes	Yes	No	No	Yes	No	No	No	No	3	one time	No	No	No	No	No	No	No	No	Yes
128	South Africa	Yes	56	Female	Gauteng	I was born in South Africa		Secondary School	Divorced	My child(ren)	Adults over 70 years of age: 0 Adults between 18 and 70 years of age: 1 Children between 12 and under 18 years of age: 0 Children under 12 years of age: 0	a major city suburb	0	No contacts with persons outside my household	No		2	No violence or discrimination	Not Applicable (no children at home)	Work for a person, institution or company	No	No	Work in a closed indoor space with several people (office, …., etc.)	5	0	Yes			Yes	No	Yes	No	No	No	No	No	No	No	2	Two times	No	No	No	No	No	No	No	No	No
135	South Africa	Yes	35	Female	Gauteng	I was born in South Africa		Secondary School	Legally married	My spouse/partner;My child(ren)	Adults over 70 years of age: 0 Adults between 18 and 70 years of age: 1 Children between 12 and under 18 years of age: 0 Children under 12 years of age: 1	a small town	2	Last two days	No		1	No violence or discrimination	At home, with my housemates	Unemployed	No	No	Not applicable (if jobless or student)	0	0	Not applicable (if jobless or student)			Yes	Yes	Yes	Yes	No	Yes	Yes	Yes	Yes	Yes	1	Three times or more	No	No	No	No	No	No	No	Yes	Yes
126	South Africa	Yes	19	Male	Gauteng	I was born in South Africa		Secondary School	Single	My parent(s)	Adults over 70 years of age: 0 Adults between 18 and 70 years of age: 2 Children between 12 and under 18 years of age: 1 Children under 12 years of age: 1	a major city suburb	0	No contacts with persons outside my household	No		3	No violence or discrimination	Not Applicable (no children at home)	Student	No	No	Not applicable (if jobless or student)	5	0	Not applicable (if jobless or student)			Yes	Yes	Yes	No	No	Yes	No	Yes	Yes	Yes	2	Three times or more	No	No	No	No	No	No	No	No	Yes
155	South Africa	Yes	52	Male	Gauteng	I was born in South Africa		Secondary School	Divorced	I live alone	Adults over 70 years of age: 0 Adults between 18 and 70 years of age: 0 Children between 12 and under 18 years of age: 0 Children under 12 years of age: 0	a major city suburb	0	More than one week ago	No		1	No violence or discrimination	Not Applicable (no children at home)	Work for a person, institution or company	No	No	Work in a closed indoor space with several people (office, …., etc.)	6	0	No	It is not possible with my job	Own transport (vehicle, motorcycle, bicycle)	Yes	Yes	Yes	Yes	Yes	Yes	Yes	Yes	Yes	Yes	1	Three times or more	No	No	No	No	No	No	No	No	No
132	South Africa	Yes	33	Male	Western Cape	I was born outside of South Africa	Zimbabwe	University Undergraduate degree holder	Single	My parent(s)	Adults over 70 years of age: 0 Adults between 18 and 70 years of age: 4 Children between 12 and under 18 years of age: 0 Children under 12 years of age: 0	a major city suburb	2	More than one week ago	No		3	Discrimination because of my social/economic status	Not Applicable (no children at home)	Self-employed	No	No	Work in a closed indoor space with several people (office, …., etc.)	5	1	No	It is not possible with my job	Own transport (vehicle, motorcycle, bicycle)	Yes	Yes	Yes	Yes	Yes	Yes	Yes	Yes	No	Yes	2	Three times or more	No	No	No	No	No	No	No	No	Yes
127	South Africa	Yes	34	Male	Gauteng	I was born in South Africa		University Postgraduate degree holder	Cohabitation	My spouse/partner	Adults over 70 years of age: 0 Adults between 18 and 70 years of age: 3 Children between 12 and under 18 years of age: 0 Children under 12 years of age: 0	a major city suburb	0	No contacts with persons outside my household	No		3	No violence or discrimination	Not Applicable (no children at home)	Work for a person, institution or company	No	No	Work from home	5	0	Yes			Yes	No	Yes	No	No	Yes	Yes	Yes	Yes	Yes	4	Three times or more	No	No	No	No	No	No	No	No	Yes
125	South Africa	Yes	27	Female	KwaZulu Natal	I was born in South Africa		University Undergraduate degree holder	Single	My parent(s)	Adults over 70 years of age: 0 Adults between 18 and 70 years of age: 4 Children between 12 and under 18 years of age: 0 Children under 12 years of age: 0	a major city suburb	0	No contacts with persons outside my household	No		1	No violence or discrimination	Not Applicable (no children at home)	Work for the government	Yes	Yes	Work in a closed indoor space with several people (office, …., etc.)	7	6	No	It is not possible with my job	Own transport (vehicle, motorcycle, bicycle)	Yes	Yes	Yes	Yes	No	Yes	Yes	Yes	Yes	Yes	2	Three times or more	No	No	No	No	No	No	No	No	No
139	South Africa	Yes	61	Female	Gauteng	I was born in South Africa		University Postgraduate degree holder	Legally married	My spouse/partner;My child(ren)	Adults over 70 years of age: 0 Adults between 18 and 70 years of age: 2 Children between 12 and under 18 years of age: 0 Children under 12 years of age: 0	a major city suburb	1	No contacts with persons outside my household	No		5	No violence or discrimination	Not Applicable (no children at home)	Work for a person, institution or company	Yes	Yes	Work in a closed indoor space with several people (office, …., etc.)	4	2	No	It is not possible with my job	Own transport (vehicle, motorcycle, bicycle)	Yes	Yes	Yes	Yes	Yes	Yes	Yes	Yes	Yes	Yes	2	Three times or more	No	No	No	No	No	No	No	No	No
138	South Africa	Yes	62	Male	Gauteng	I was born in South Africa		University Undergraduate degree holder	Legally married	My spouse/partner	Adults over 70 years of age: 0 Adults between 18 and 70 years of age: 1 Children between 12 and under 18 years of age: 0 Children under 12 years of age: 0	a major city suburb	2	More than one week ago	No		4	No violence or discrimination	Not Applicable (no children at home)	Unemployed	No	No	Not applicable (if jobless or student)	0	0	Not applicable (if jobless or student)			Yes	Yes	Yes	No	No	Yes	Yes	Yes	No	Yes	1	Three times or more	No	No	No	No	No	No	No	No	No
130	South Africa	Yes	39	Male	Gauteng	I was born outside of South Africa	Zimbabwe	University Undergraduate degree holder	Legally married	My spouse/partner;My child(ren)	Adults over 70 years of age: 0 Adults between 18 and 70 years of age: 1 Children between 12 and under 18 years of age: 1 Children under 12 years of age: 1	a major city suburb	0	No contacts with persons outside my household	No		1	No violence or discrimination	At home, with my housemates	Work for a person, institution or company	Yes	Yes	Work from home	5	0	Yes			Yes	Yes	Yes	Yes	No	Yes	Yes	Yes	Yes	Yes	1	Three times or more	No	No	No	No	No	No	No	No	No
136	South Africa	Yes	53	Female	Gauteng	I was born in South Africa		University Undergraduate degree holder	Legally married	I live alone	Adults over 70 years of age: 0 Adults between 18 and 70 years of age: 0 Children between 12 and under 18 years of age: 0 Children under 12 years of age: 0	a major city suburb	1	No contacts with persons outside my household	No		1	No violence or discrimination	Not Applicable (no children at home)	Work for a person, institution or company	No	Yes	Work in a closed indoor space alone (office, …., etc.)	5	0	Yes			Yes	Yes	Yes	Yes	No	Yes	Yes	Yes	Yes	Yes	1	Three times or more	No	No	No	No	No	No	No	Yes	No
142	South Africa	Yes	49	Female	Gauteng	I was born in South Africa		Secondary School	Divorced	My parent(s);My child(ren)	Adults over 70 years of age: 1 Adults between 18 and 70 years of age: 2 Children between 12 and under 18 years of age: 0 Children under 12 years of age: 0	a major city suburb	6	More than one week ago	No		2	No violence or discrimination	Other	Work for a person, institution or company	Yes	Yes	Work in a closed indoor space alone (office, …., etc.)	5	3	No	Other	Own transport (vehicle, motorcycle, bicycle)	Yes	Yes	Yes	Yes	Yes	Yes	Yes	Yes	Yes	Yes	3	Three times or more	No	No	No	No	No	No	No	Yes	Yes
129	South Africa	Yes	35	Female	Gauteng	I was born in South Africa		Secondary School	Cohabitation	My spouse/partner;My child(ren)	Adults over 70 years of age: 0 Adults between 18 and 70 years of age: 1 Children between 12 and under 18 years of age: 1 Children under 12 years of age: 1	a major city suburb	2	No contacts with persons outside my household	No		2	No violence or discrimination	At home, with my housemates	Work for a person, institution or company	No	No	Work in a closed indoor space alone (office, …., etc.)	5	0	Yes			Yes	Yes	Yes	Yes	Yes	Yes	Yes	Yes	Yes	Yes	1	Three times or more	No	No	No	No	No	No	No	No	Yes
134	South Africa	Yes	59	Female	KwaZulu Natal	I was born in South Africa		University Undergraduate degree holder	Legally married	My spouse/partner	Adults over 70 years of age: 1 Adults between 18 and 70 years of age: 0 Children between 12 and under 18 years of age: 0 Children under 12 years of age: 0	a small town	0	No contacts with persons outside my household	No		1	No violence or discrimination	Not Applicable (no children at home)	Self-employed	No	No	Work from home	0	0	Yes			Yes	Yes	Yes	Yes	No	Yes	Yes	No	No	Yes	1	Three times or more	No	No	No	No	No	No	No	No	Yes
133	South Africa	Yes	58	Female	Gauteng	I was born in South Africa		Secondary School	Legally married	My spouse/partner	Adults over 70 years of age: 0 Adults between 18 and 70 years of age: 1 Children between 12 and under 18 years of age: 0 Children under 12 years of age: 0	a major city suburb	0	No contacts with persons outside my household	No		1	No violence or discrimination	Not Applicable (no children at home)	Unemployed	No	No	Not applicable (if jobless or student)	0	0	Not applicable (if jobless or student)			Yes	Yes	Yes	Yes	No	Yes	No	Yes	Yes	Yes	1	Three times or more	No	No	No	No	No	No	No	No	No
131	South Africa	Yes	29	Male	Gauteng	I was born in South Africa		University Undergraduate degree holder	Legally married	My spouse/partner	Adults over 70 years of age: 0 Adults between 18 and 70 years of age: 1 Children between 12 and under 18 years of age: 0 Children under 12 years of age: 0	a major city suburb	7	More than one week ago	Yes	Little food available in shops, market	1	No violence or discrimination	Not Applicable (no children at home)	Self-employed	Yes	Yes	Work in a closed indoor space with several people (office, …., etc.)	5	4	Yes			Yes	No	Yes	Yes	Yes	Yes	Yes	Yes	No	Yes	2	Three times or more	No	No	No	No	No	No	No	No	Yes
148	South Africa	Yes	34	Female	Gauteng	I was born in South Africa		University Undergraduate degree holder	Legally married	My spouse/partner;My child(ren)	Adults over 70 years of age: 0 Adults between 18 and 70 years of age: 1 Children between 12 and under 18 years of age: 0 Children under 12 years of age: 3	a major city suburb	0	No contacts with persons outside my household	No		3	No violence or discrimination	At home, with a house help/nanny	Self-employed	Yes	Yes	Work in a closed indoor space with several people (office, …., etc.)	4	4	No	It is not possible with my job	Own transport (vehicle, motorcycle, bicycle)	Yes	Yes	Yes	Yes	Yes	Yes	Yes	Yes	Yes	Yes	1	Three times or more	No	No	No	No	No	No	No	No	Yes
140	South Africa	Yes	47	Female	Gauteng	I was born in South Africa		University Postgraduate degree holder	Legally married	My spouse/partner	Adults over 70 years of age: 0 Adults between 18 and 70 years of age: 3 Children between 12 and under 18 years of age: 0 Children under 12 years of age: 0	a small town	20	No contacts with persons outside my household	Yes	Little food available in shops, market	3	No violence or discrimination	Not Applicable (no children at home)	Work for the government	No	No	Work in a closed indoor space alone (office, …., etc.)	5	5	Yes			Yes	Yes	Yes	Yes	No	Yes	Yes	Yes	Yes	Yes	4	Three times or more	No	No	No	No	No	No	No	No	No
165	South Africa	Yes	42	Female	Gauteng	I was born outside of South Africa	Zimbabwe	University Postgraduate degree holder	Legally married	My spouse/partner;My child(ren)	Adults over 70 years of age: 0 Adults between 18 and 70 years of age: 3 Children between 12 and under 18 years of age: 1 Children under 12 years of age: 1	a small town	0	No contacts with persons outside my household	No		1	No violence or discrimination	At home, by myself	Work for a person, institution or company	Yes	Yes	Work from home	5	0	Yes			Yes	Yes	Yes	No	No	Yes	Yes	No	No	Yes	5	Three times or more	No	No	No	No	No	No	No	No	Yes
146	South Africa	Yes	53	Female	Gauteng	I was born in South Africa		University Postgraduate degree holder	Legally married	My spouse/partner	Adults over 70 years of age: 0 Adults between 18 and 70 years of age: 3 Children between 12 and under 18 years of age: 0 Children under 12 years of age: 0	a major city suburb	5	Today	No		1	No violence or discrimination	Not Applicable (no children at home)	Self-employed	Yes	Yes	Work in a closed indoor space alone (office, …., etc.)	5	5	No	It is not possible with my job	Own transport (vehicle, motorcycle, bicycle)	Yes	Yes	Yes	Yes	Yes	Yes	Yes	Yes	Yes	Yes	3	Three times or more	No	No	No	No	No	No	No	No	No
137	South Africa	Yes	36	Female	Gauteng	I was born in South Africa		Secondary School	Legally married	My spouse/partner	Adults over 70 years of age: 4 Adults between 18 and 70 years of age: 2 Children between 12 and under 18 years of age: 1 Children under 12 years of age: 1	a major city suburb	1	No contacts with persons outside my household	Yes	I felt it was unsafe to go out to buy food	3	No violence or discrimination	At home, by myself	Work for a person, institution or company	No	No	Work from home	0	0	Yes			Yes	Yes	Yes	Yes	No	Yes	Yes	Yes	Yes	Yes	3	Three times or more	No	No	No	No	No	No	No	No	No
144	South Africa	Yes	45	Male	Gauteng	I was born in South Africa		University Undergraduate degree holder	Legally married	My spouse/partner	Adults over 70 years of age: 0 Adults between 18 and 70 years of age: 2 Children between 12 and under 18 years of age: 0 Children under 12 years of age: 0	a major city suburb	0	Last 3 to 5 days	No		2	No violence or discrimination	Other	Work for a person, institution or company	No	No	Work in a closed indoor space with several people (office, …., etc.)	2	0	Yes			Yes	Yes	Yes	No	Yes	Yes	Yes	Yes	No	Yes	2	Three times or more	No	No	No	No	No	No	No	Yes	No
145	South Africa	Yes	30	Female	Gauteng	I was born outside of South Africa	Uganda	University Undergraduate degree holder	Single	I live alone	Adults over 70 years of age: 0 Adults between 18 and 70 years of age: 0 Children between 12 and under 18 years of age: 0 Children under 12 years of age: 0	a major city suburb	8	More than one week ago	No		2	No violence or discrimination	Not Applicable (no children at home)	Work for a person, institution or company	Yes	Yes	Work in a closed indoor space with several people (office, …., etc.)	5	5	No	It is not possible with my job	Own transport (vehicle, motorcycle, bicycle)	No	No	No	Yes	No	Yes	Yes	Yes	No	Yes	3	Three times or more	No	No	No	No	No	No	No	No	No
143	South Africa	Yes	30	Female	Gauteng	I was born in South Africa		University Postgraduate degree holder	Legally married	My spouse/partner	Adults over 70 years of age: 0 Adults between 18 and 70 years of age: 1 Children between 12 and under 18 years of age: 0 Children under 12 years of age: 0	a major city suburb	0	No contacts with persons outside my household	No		1	No violence or discrimination	Not Applicable (no children at home)	Work for a person, institution or company	Yes	No	Work from home	5	7	Yes			Yes	Yes	Yes	Yes	No	Yes	Yes	Yes	Yes	Yes	2	Three times or more	No	No	No	No	No	No	No	No	No
157	South Africa	Yes	24	Female	Gauteng	I was born in South Africa		University Postgraduate degree holder	Single	My parent(s)	Adults over 70 years of age: 0 Adults between 18 and 70 years of age: 3 Children between 12 and under 18 years of age: 0 Children under 12 years of age: 0	a major city suburb	0	No contacts with persons outside my household	No		3	No violence or discrimination	Not Applicable (no children at home)	Work for a person, institution or company	No	No	Work from home	5	0	Yes			Yes	Yes	Yes	Yes	No	Yes	Yes	Yes	Yes	Yes	2	Two times	No	No	No	No	No	No	No	No	Yes
147	South Africa	Yes	23	Male	Gauteng	I was born in South Africa		Secondary School	Single	My parent(s)	Adults over 70 years of age: 0 Adults between 18 and 70 years of age: 2 Children between 12 and under 18 years of age: 0 Children under 12 years of age: 0	a major city suburb	0	No contacts with persons outside my household	No		2	No violence or discrimination	Not Applicable (no children at home)	Work for a person, institution or company	No	No	Work in an open space (market, shop, roadside, etc)	5	0	No	It is not possible with my job	Own transport (vehicle, motorcycle, bicycle)	No	No	Yes	Yes	No	Yes	Yes	No	No	Yes	1	Three times or more	No	No	No	No	No	No	No	Yes	Yes
151	South Africa	Yes	49	Female	Gauteng	I was born in South Africa		University Postgraduate degree holder	Single	My parent(s)	Adults over 70 years of age: 1 Adults between 18 and 70 years of age: 1 Children between 12 and under 18 years of age: 0 Children under 12 years of age: 0	a major city suburb	5	Last two days	No		1	No violence or discrimination	Not Applicable (no children at home)	Self-employed	No	No	Work in a closed indoor space alone (office, …., etc.)	5	0	Yes			Yes	Yes	Yes	Yes	No	Yes	Yes	Yes	No	Yes	3	Three times or more	No	No	No	No	No	No	No	No	Yes
167	South Africa	Yes	56	Female	KwaZulu Natal	I was born in South Africa		Secondary School	Legally married	My spouse/partner;My child(ren)	Adults over 70 years of age: 0 Adults between 18 and 70 years of age: 1 Children between 12 and under 18 years of age: 1 Children under 12 years of age: 0	a major city suburb	0	No contacts with persons outside my household	No		1	No violence or discrimination	At home, by myself	Work for a person, institution or company	Yes	No	Work in a closed indoor space alone (office, …., etc.)	5	0	No	It is not possible with my job	Own transport (vehicle, motorcycle, bicycle)	Yes	Yes	Yes	Yes	Yes	Yes	Yes	Yes	Yes	Yes	2	Three times or more	No	No	No	No	No	No	No	No	No
153	South Africa	Yes	25	Female	Gauteng	I was born in South Africa		Secondary School	Single	My sibling(s) or other relative(s)	Adults over 70 years of age: 0 Adults between 18 and 70 years of age: 4 Children between 12 and under 18 years of age: 0 Children under 12 years of age: 1	a major city suburb	4	No contacts with persons outside my household	No		3	No violence or discrimination	At home, by myself	Work for a person, institution or company	Yes	No	Work in a closed indoor space with several people (office, …., etc.)	5	0	Yes			Yes	Yes	Yes	Yes	No	Yes	Yes	Yes	Yes	Yes	1	Three times or more	No	No	No	No	No	No	No	No	Yes
159	South Africa	Yes	59	Male	Gauteng	I was born in South Africa		University Postgraduate degree holder	Single	My parent(s);My sibling(s) or other relative(s)	Adults over 70 years of age: 1 Adults between 18 and 70 years of age: 2 Children between 12 and under 18 years of age: 0 Children under 12 years of age: 0	a major city suburb	6	No contacts with persons outside my household	No		1	No violence or discrimination	Not Applicable (no children at home)	Unemployed	No	No	Not applicable (if jobless or student)	0	0	Not applicable (if jobless or student)			Yes	Yes	Yes	Yes	No	Yes	Yes	Yes	Yes	Yes	1	Three times or more	No	Yes	No	No	No	No	No	No	No
149	South Africa	Yes	50	Female	Gauteng	I was born in South Africa		Secondary School	Legally married	My child(ren)	Adults over 70 years of age: 0 Adults between 18 and 70 years of age: 3 Children between 12 and under 18 years of age: 0 Children under 12 years of age: 0	a major city suburb	0	No contacts with persons outside my household	Yes	No money	4	No violence or discrimination	At home, with my housemates	Work for a person, institution or company	No	No	Work from home	5	0	Yes			Yes	No	Yes	Yes	No	Yes	Yes	No	No	No	1	Three times or more	No	No	No	No	No	No	No	No	Yes
150	South Africa	Yes	33	Female	Gauteng	I was born outside of South Africa	Eswatini	University Undergraduate degree holder	Single	My sibling(s) or other relative(s)	Adults over 70 years of age: 0 Adults between 18 and 70 years of age: 2 Children between 12 and under 18 years of age: 0 Children under 12 years of age: 2	a major city suburb	0	No contacts with persons outside my household	No		1	No violence or discrimination	At home, with my housemates	Work for a person, institution or company	No	No	Work in a closed indoor space with several people (office, …., etc.)	5	0	Yes			Yes	Yes	Yes	No	No	Yes	No	Yes	No	No	3	None	No	No	No	No	No	No	No	Yes	Yes
152	South Africa	Yes	21	Female	Gauteng	I was born in South Africa		Secondary School	Single	My spouse/partner	Adults over 70 years of age: 0 Adults between 18 and 70 years of age: 1 Children between 12 and under 18 years of age: 0 Children under 12 years of age: 0	a small town	5	Last two days	No		1	No violence or discrimination	Not Applicable (no children at home)	Work for a person, institution or company	Yes	No	Work from home	5	5	Yes			Yes	No	Yes	Yes	No	Yes	Yes	No	Yes	Yes	2	Three times or more	No	No	No	No	No	No	No	No	No
173	South Africa	Yes	62	Female	Gauteng	I was born in South Africa		Secondary School	Legally married	My spouse/partner	Adults over 70 years of age: 0 Adults between 18 and 70 years of age: 2 Children between 12 and under 18 years of age: 0 Children under 12 years of age: 0	a major city suburb	4	More than one week ago	No		2	No violence or discrimination	Not Applicable (no children at home)	Self-employed	No	No	Work from home	1	0	Yes			Yes	Yes	Yes	No	No	Yes	Yes	Yes	No	Yes	1	Three times or more	No	No	No	No	No	No	No	No	Yes
156	South Africa	Yes	60	Female	Gauteng	I was born in South Africa		University Undergraduate degree holder	Legally married	My spouse/partner	Adults over 70 years of age: 0 Adults between 18 and 70 years of age: 1 Children between 12 and under 18 years of age: 0 Children under 12 years of age: 0	a major city suburb	10	Last two days	No		1	No violence or discrimination	Not Applicable (no children at home)	Unemployed	No	No	Not applicable (if jobless or student)	0	0	Not applicable (if jobless or student)			Yes	No	Yes	Yes	No	Yes	Yes	Yes	No	Yes	1	Three times or more	No	No	No	No	No	No	No	No	No
161	South Africa	Yes	64	Male	Gauteng	I was born in South Africa		University Postgraduate degree holder	Single	I live alone	Adults over 70 years of age: 0 Adults between 18 and 70 years of age: 0 Children between 12 and under 18 years of age: 0 Children under 12 years of age: 0	a major city suburb	1	No contacts with persons outside my household	No		3	No violence or discrimination	Not Applicable (no children at home)	Work for a person, institution or company	No	No	Work from home	6	7	Yes			Yes	No	Yes	Yes	No	Yes	Yes	Yes	Yes	Yes	1	Three times or more	No	No	No	No	No	No	No	No	No
163	South Africa	Yes	43	Male	Gauteng	I was born in South Africa		University Undergraduate degree holder	Legally married	My spouse/partner;My child(ren)	Adults over 70 years of age: 0 Adults between 18 and 70 years of age: 2 Children between 12 and under 18 years of age: 1 Children under 12 years of age: 1	a major city suburb	0	No contacts with persons outside my household	No		3	No violence or discrimination	At home, by myself	Work for a person, institution or company	No	No	Work from home	5	0	Yes			Yes	Yes	Yes	No	No	Yes	Yes	Yes	Yes	Yes	1	Three times or more	No	No	No	No	No	No	No	Yes	Yes
154	South Africa	Yes	36	Female	Gauteng	I was born in South Africa		University Postgraduate degree holder	Legally married	My spouse/partner;My child(ren);My sibling(s) or other relative(s)	Adults over 70 years of age: 0 Adults between 18 and 70 years of age: 3 Children between 12 and under 18 years of age: 0 Children under 12 years of age: 2	a major city suburb	5	Today	No		5	No violence or discrimination	At grandparents	Work for the government	Yes	Yes	Work in a closed indoor space with several people (office, …., etc.)	6	6	No	It is not possible with my job	Own transport (vehicle, motorcycle, bicycle)	Yes	Yes	Yes	Yes	Yes	Yes	Yes	Yes	Yes	Yes	5	Three times or more	No	No	No	No	No	No	No	No	Yes
162	South Africa	Yes	26	Male	Gauteng	I was born in South Africa		Secondary School	Single	My parent(s);My sibling(s) or other relative(s)	Adults over 70 years of age: 1 Adults between 18 and 70 years of age: 3 Children between 12 and under 18 years of age: 0 Children under 12 years of age: 0	a major city suburb	0	No contacts with persons outside my household	No		2	No violence or discrimination	Not Applicable (no children at home)	Work for a person, institution or company	No	No	Work in a closed indoor space with several people (office, …., etc.)	5	0	Yes			Yes	Yes	Yes	No	No	Yes	No	No	No	Yes	1	Three times or more	No	No	No	No	No	No	No	No	No
158	South Africa	Yes	51	Female	Gauteng	I was born in South Africa		Secondary School	Divorced	My child(ren)	Adults over 70 years of age: 0 Adults between 18 and 70 years of age: 3 Children between 12 and under 18 years of age: 0 Children under 12 years of age: 0	a major city suburb	0	More than one week ago	No		3	Discrimination because of my social/economic status	Not Applicable (no children at home)	Unemployed	No	No	Not applicable (if jobless or student)	0	0	Not applicable (if jobless or student)			Yes	No	Yes	Yes	Yes	Yes	Yes	Yes	No	Yes	1	Three times or more	No	No	No	No	No	No	No	Yes	Yes
166	South Africa	Yes	29	Female	KwaZulu Natal	I was born in South Africa		University Postgraduate degree holder	Single	I live alone	Adults over 70 years of age: 0 Adults between 18 and 70 years of age: 0 Children between 12 and under 18 years of age: 0 Children under 12 years of age: 0	a major city suburb	60	Last two days	No		5	No violence or discrimination	At grandparents	Work for the government	Yes	Yes	Work in a closed indoor space with several people (office, …., etc.)	5	5	No	It is not possible with my job	Own transport (vehicle, motorcycle, bicycle)	Yes	Yes	Yes	Yes	Yes	Yes	Yes	Yes	Yes	No	5	Three times or more	No	Yes	No	No	No	No	No	No	No
168	South Africa	Yes	46	Female	Gauteng	I was born in South Africa		University Undergraduate degree holder	Single	I live alone	Adults over 70 years of age: 0 Adults between 18 and 70 years of age: 0 Children between 12 and under 18 years of age: 0 Children under 12 years of age: 0	a major city suburb	5	No contacts with persons outside my household	Yes	No money	5	No violence or discrimination	Not Applicable (no children at home)	Self-employed	No	No	Not applicable (if jobless or student)	5	0	No	I am at home but not working	Own transport (vehicle, motorcycle, bicycle)	Yes	No	Yes	Yes	Yes	Yes	Yes	No	No	Yes	5	Three times or more	No	No	No	No	No	No	No	No	No
169	South Africa	Yes	46	Female	Gauteng	I was born outside of South Africa	Malawi	University Undergraduate degree holder	Single	I live alone	Adults over 70 years of age: 0 Adults between 18 and 70 years of age: 0 Children between 12 and under 18 years of age: 0 Children under 12 years of age: 0	a major city suburb	0	Last two days	No		1	No violence or discrimination	Not Applicable (no children at home)	Work for a person, institution or company	No	No	Work in a closed indoor space with several people (office, …., etc.)	5	0	Yes			Yes	Yes	No	Yes	No	No	No	Yes	No	Yes	1	Three times or more	No	No	No	No	No	No	No	No	No
171	South Africa	Yes	42	Female	Gauteng	I was born in South Africa		University Undergraduate degree holder	Legally married	My spouse/partner;My child(ren)	Adults over 70 years of age: 0 Adults between 18 and 70 years of age: 1 Children between 12 and under 18 years of age: 0 Children under 12 years of age: 3	a major city suburb	0	More than one week ago	No		1	No violence or discrimination	At home, by myself	Work for a person, institution or company	No	No	Work from home	5	0	Yes			Yes	Yes	Yes	Yes	No	Yes	Yes	Yes	Yes	Yes	3	Three times or more	No	No	No	No	No	No	No	No	Yes
164	South Africa	Yes	34	Female	Gauteng	I was born in South Africa		University Postgraduate degree holder	Legally married	My child(ren)	Adults over 70 years of age: 0 Adults between 18 and 70 years of age: 1 Children between 12 and under 18 years of age: 0 Children under 12 years of age: 1	a major city suburb	0	No contacts with persons outside my household	No		1	No violence or discrimination	At home, by myself	Work for a person, institution or company	No	No	Work from home	5	0	Yes			Yes	Yes	Yes	Yes	No	Yes	No	No	Yes	Yes	1	Three times or more	No	No	No	No	No	No	No	No	Yes
170	South Africa	Yes	52	Female	Gauteng	I was born in South Africa		University Postgraduate degree holder	Legally married	My spouse/partner	Adults over 70 years of age: 0 Adults between 18 and 70 years of age: 1 Children between 12 and under 18 years of age: 0 Children under 12 years of age: 0	a major city suburb	4	Today	No		1	No violence or discrimination	Not Applicable (no children at home)	Self-employed	Yes	Yes	Work in a closed indoor space with several people (office, …., etc.)	6	5	No	It is not possible with my job	Own transport (vehicle, motorcycle, bicycle)	Yes	Yes	Yes	Yes	No	Yes	Yes	Yes	Yes	Yes	3	Three times or more	No	No	No	No	No	No	No	No	No
174	South Africa	Yes	43	Female	Gauteng	I was born in South Africa		University Postgraduate degree holder	Widow/widower	My spouse/partner	Adults over 70 years of age: 0 Adults between 18 and 70 years of age: 1 Children between 12 and under 18 years of age: 1 Children under 12 years of age: 0	a major city suburb	0	No contacts with persons outside my household	No		1	No violence or discrimination	At home, by myself	Self-employed	No	No	Work in an open space (market, shop, roadside, etc)	6	0	No	It is not possible with my job	Own transport (vehicle, motorcycle, bicycle)	Yes	Yes	No	No	No	Yes	Yes	No	Yes	Yes	1	Three times or more	No	No	No	No	No	No	No	No	No
211	South Africa	Yes	24	Male	Gauteng	I was born in South Africa		University Undergraduate degree holder	Single	My parent(s);My sibling(s) or other relative(s)	Adults over 70 years of age: 0 Adults between 18 and 70 years of age: 2 Children between 12 and under 18 years of age: 0 Children under 12 years of age: 0	a major city suburb	0	No contacts with persons outside my household	No		3	No violence or discrimination	Not Applicable (no children at home)	Student	No	No	Not applicable (if jobless or student)	5	0	Not applicable (if jobless or student)			Yes	Yes	Yes	No	No	Yes	No	No	No	Yes	3	Three times or more	No	No	No	No	No	No	No	No	Yes
176	South Africa	Yes	46	Male	Gauteng	I was born in South Africa		University Undergraduate degree holder	Legally married	My spouse/partner;My child(ren)	Adults over 70 years of age: 0 Adults between 18 and 70 years of age: 3 Children between 12 and under 18 years of age: 1 Children under 12 years of age: 0	a major city suburb	0	No contacts with persons outside my household	No		3	No violence or discrimination	At home, with my housemates	Self-employed	No	No	Work in a closed indoor space with several people (office, …., etc.)	6	0	No	I have to leave the house to make money to support my family	Own transport (vehicle, motorcycle, bicycle)	Yes	Yes	Yes	Yes	No	Yes	Yes	No	Yes	Yes	3	Three times or more	No	No	No	No	No	No	No	No	Yes
177	South Africa	Yes	65	Male	Gauteng	I was born in South Africa		University Postgraduate degree holder	Legally married	My spouse/partner	Adults over 70 years of age: 0 Adults between 18 and 70 years of age: 1 Children between 12 and under 18 years of age: 0 Children under 12 years of age: 0	a major city suburb	5	No contacts with persons outside my household	No		1	No violence or discrimination	Not Applicable (no children at home)	Self-employed	Yes	No	Work from home	3	3	Yes			Yes	Yes	Yes	Yes	No	Yes	Yes	Yes	Yes	Yes	1	Three times or more	No	No	No	No	No	No	No	Yes	No
172	South Africa	Yes	27	Male	Gauteng	I was born in South Africa		University Postgraduate degree holder	Single	I live alone	Adults over 70 years of age: 0 Adults between 18 and 70 years of age: 0 Children between 12 and under 18 years of age: 0 Children under 12 years of age: 0	a major city suburb	0	No contacts with persons outside my household	No		1	No violence or discrimination	Not Applicable (no children at home)	Work for a person, institution or company	No	No	Work from home	5	0	Yes			Yes	Yes	Yes	Yes	No	Yes	Yes	No	No	Yes	1	Three times or more	No	Yes	No	No	No	No	No	No	No
175	South Africa	Yes	21	Male	Gauteng	I was born in South Africa		Secondary School	Single	My parent(s)	Adults over 70 years of age: 0 Adults between 18 and 70 years of age: 3 Children between 12 and under 18 years of age: 0 Children under 12 years of age: 0	a major city suburb	2	More than one week ago	No		2	No violence or discrimination	Not Applicable (no children at home)	Work for a person, institution or company	Yes	No	Work in a closed indoor space with several people (office, …., etc.)	6	1	No	It is not possible with my job	Own transport (vehicle, motorcycle, bicycle)	Yes	Yes	Yes	Yes	No	Yes	Yes	Yes	No	Yes	4	Three times or more	No	No	No	No	No	No	No	No	Yes
178	South Africa	Yes	47	Female	Gauteng	I was born outside of South Africa	United Kingdom	Secondary School	Divorced	My spouse/partner	Adults over 70 years of age: 0 Adults between 18 and 70 years of age: 4 Children between 12 and under 18 years of age: 0 Children under 12 years of age: 0	a major city suburb	0	No contacts with persons outside my household	No		1	Discrimination because of my social/economic status;Discrimination because of my ethnicity, race or nationality	Not Applicable (no children at home)	Work for a person, institution or company	No	No	Work from home	5	0	Yes			Yes	Yes	Yes	No	No	Yes	Yes	No	No	Yes	3	Three times or more	No	No	No	No	No	No	No	No	Yes
181	South Africa	Yes	32	Female	Gauteng	I was born in South Africa		University Undergraduate degree holder	Legally married	My spouse/partner;My child(ren)	Adults over 70 years of age: 0 Adults between 18 and 70 years of age: 1 Children between 12 and under 18 years of age: 0 Children under 12 years of age: 2	a small town	14	No contacts with persons outside my household	No		2	No violence or discrimination	At home, with my housemates	Work for a person, institution or company	Yes	Yes	Work in a closed indoor space with several people (office, …., etc.)	4	4	No	It is not possible with my job	Own transport (vehicle, motorcycle, bicycle)	Yes	Yes	Yes	No	Yes	Yes	Yes	Yes	Yes	Yes	3	Three times or more	No	Yes	No	No	No	No	No	No	Yes
195	South Africa	Yes	58	Male	Gauteng	I was born outside of South Africa	Pakistan	University Postgraduate degree holder	Legally married	My spouse/partner	Adults over 70 years of age: 0 Adults between 18 and 70 years of age: 1 Children between 12 and under 18 years of age: 0 Children under 12 years of age: 1	a major city suburb	2	No contacts with persons outside my household	No		1	No violence or discrimination	At home, with my housemates	Work for a person, institution or company	Yes	No	Work in other people's homes	5	0	No	It is not possible with my job	Own transport (vehicle, motorcycle, bicycle)	Yes	Yes	Yes	Yes	Yes	Yes	Yes	Yes	Yes	Yes	1	Three times or more	No	No	No	No	No	No	No	No	No
179	South Africa	Yes	49	Female	Gauteng	I was born in South Africa		Secondary School	Cohabitation	My spouse/partner;My child(ren)	Adults over 70 years of age: 0 Adults between 18 and 70 years of age: 2 Children between 12 and under 18 years of age: 1 Children under 12 years of age: 0	a major city suburb	0	No contacts with persons outside my household	No		1	No violence or discrimination	At home, by myself	Self-employed	No	No	Work from home	0	0	Yes			Yes	Yes	Yes	Yes	No	Yes	Yes	Yes	No	Yes	1	Three times or more	No	No	No	No	No	No	No	No	Yes
180	South Africa	Yes	28	Male	North West	I was born in South Africa		University Postgraduate degree holder	Single	My parent(s)	Adults over 70 years of age: 0 Adults between 18 and 70 years of age: 4 Children between 12 and under 18 years of age: 0 Children under 12 years of age: 0	a small town	2	No contacts with persons outside my household	No		2	No violence or discrimination	Not Applicable (no children at home)	Work for a person, institution or company	No	No	Work in a closed indoor space with several people (office, …., etc.)	5	0	No	It is possible, but is not allowed by my employer	Own transport (vehicle, motorcycle, bicycle)	Yes	Yes	Yes	Yes	No	Yes	Yes	Yes	Yes	Yes	1	Three times or more	No	No	No	No	No	No	No	No	No
182	South Africa	Yes	31	Female	Gauteng	I was born outside of South Africa	Zimbabwe	Secondary School	Cohabitation	My spouse/partner;My child(ren);My sibling(s) or other relative(s)	Adults over 70 years of age: 0 Adults between 18 and 70 years of age: 3 Children between 12 and under 18 years of age: 0 Children under 12 years of age: 2	a major city suburb	10	Last two days	No		3	Discrimination because of my ethnicity, race or nationality	At home, with a house help/nanny	Work for a person, institution or company	No	Yes	Work from home	3	3	Yes			Yes	Yes	Yes	No	No	Yes	No	Yes	Yes	Yes	3	Three times or more	No	Yes	No	No	No	No	No	Yes	Yes
183	South Africa	Yes	31	Male	Gauteng	I was born in South Africa		University Postgraduate degree holder	Legally married	My spouse/partner	Adults over 70 years of age: 0 Adults between 18 and 70 years of age: 1 Children between 12 and under 18 years of age: 0 Children under 12 years of age: 0	a major city suburb	0	No contacts with persons outside my household	No		2	No violence or discrimination	Not Applicable (no children at home)	Work for the government	No	No	Work in a closed indoor space with several people (office, …., etc.)	5	0	Yes			Yes	Yes	Yes	Yes	No	Yes	Yes	Yes	Yes	No	4	Three times or more	No	No	No	No	No	No	No	No	Yes
185	South Africa	Yes	52	Female	Gauteng	I was born in South Africa		University Postgraduate degree holder	Cohabitation	My spouse/partner;My child(ren);My sibling(s) or other relative(s)	Adults over 70 years of age: 1 Adults between 18 and 70 years of age: 4 Children between 12 and under 18 years of age: 0 Children under 12 years of age: 0	a major city suburb	0	More than one week ago	No		1	No violence or discrimination	Not Applicable (no children at home)	Self-employed	No	No	Work in a closed indoor space alone (office, …., etc.)	4	0	Yes			Yes	Yes	Yes	Yes	No	Yes	Yes	Yes	No	Yes	2	None	No	No	No	No	No	No	No	No	Yes
184	South Africa	Yes	36	Male	Gauteng	I was born in South Africa		Secondary School	Legally married	My spouse/partner;My child(ren)	Adults over 70 years of age: 0 Adults between 18 and 70 years of age: 1 Children between 12 and under 18 years of age: 0 Children under 12 years of age: 3	a small town	0	No contacts with persons outside my household	No		1	No violence or discrimination	At home, by myself	Work for a person, institution or company	No	No	Work in other people's homes	5	0	No	It is not possible with my job	Own transport (vehicle, motorcycle, bicycle)	Yes	No	Yes	Yes	No	Yes	No	Yes	No	Yes	1	Three times or more	No	No	No	No	No	No	No	No	Yes
186	South Africa	Yes	42	Female	Gauteng	I was born in South Africa		University Postgraduate degree holder	Single	I live alone	Adults over 70 years of age: 0 Adults between 18 and 70 years of age: 0 Children between 12 and under 18 years of age: 0 Children under 12 years of age: 0	a major city suburb	0	No contacts with persons outside my household	No		1	No violence or discrimination	Not Applicable (no children at home)	Work for a person, institution or company	No	No	Work from home	5	0	Yes			Yes	Yes	Yes	No	No	Yes	No	No	No	Yes	2	None	No	No	No	No	No	No	No	Yes	No
187	South Africa	Yes	38	Female	Gauteng	I was born in South Africa		University Undergraduate degree holder	Legally married	My spouse/partner;My child(ren)	Adults over 70 years of age: 0 Adults between 18 and 70 years of age: 1 Children between 12 and under 18 years of age: 1 Children under 12 years of age: 11	a small town	0	No contacts with persons outside my household	No		1	No violence or discrimination	At home, by myself	Unemployed	No	No	Not applicable (if jobless or student)	0	0	Not applicable (if jobless or student)			Yes	Yes	Yes	No	No	Yes	Yes	Yes	Yes	Yes	2	Three times or more	No	No	No	No	No	No	No	No	Yes
190	South Africa	Yes	41	Male	Western Cape	I was born in South Africa		Secondary School	Legally married	My spouse/partner;My child(ren)	Adults over 70 years of age: 0 Adults between 18 and 70 years of age: 3 Children between 12 and under 18 years of age: 2 Children under 12 years of age: 0	a major city suburb	0	No contacts with persons outside my household	No		1	No violence or discrimination	At home, with my housemates	Self-employed	No	No	Work in an open space (market, shop, roadside, etc)	7	0	No	It is not possible with my job	Own transport (vehicle, motorcycle, bicycle)	Yes	Yes	Yes	Yes	No	Yes	No	No	No	Yes	3	Three times or more	No	No	No	No	No	No	No	No	Yes
191	South Africa	Yes	55	Female	Gauteng	I was born in South Africa		Secondary School	Legally married	My child(ren)	Adults over 70 years of age: 0 Adults between 18 and 70 years of age: 3 Children between 12 and under 18 years of age: 3 Children under 12 years of age: 0	a major city suburb	1	No contacts with persons outside my household	No		1	No violence or discrimination	At home, by myself	Work for a person, institution or company	Yes	No	Work from home	3	0	Yes			Yes	Yes	Yes	Yes	No	Yes	No	Yes	No	Yes	2	Three times or more	No	No	No	No	No	No	No	Yes	Yes
188	South Africa	Yes	52	Male	North West	I was born outside of South Africa	Zimbabwe	Secondary School	Divorced	My child(ren)	Adults over 70 years of age: 0 Adults between 18 and 70 years of age: 2 Children between 12 and under 18 years of age: 0 Children under 12 years of age: 1	a small town	4	No contacts with persons outside my household	No		1	No violence or discrimination	At home, with my housemates	Self-employed	Yes	No	Work in a closed indoor space with several people (office, …., etc.)	6	4	No	It is not possible with my job	Own transport (vehicle, motorcycle, bicycle)	Yes	No	Yes	No	No	No	Yes	Yes	Yes	No	3	Three times or more	No	No	No	No	No	No	No	No	Yes
197	South Africa	Yes	27	Female	Gauteng	I was born outside of South Africa	Zimbabwe	Secondary School	Legally married	My spouse/partner;My child(ren);My sibling(s) or other relative(s)	Adults over 70 years of age: 0 Adults between 18 and 70 years of age: 2 Children between 12 and under 18 years of age: 0 Children under 12 years of age: 2	a major city suburb	0	No contacts with persons outside my household	Yes	No money	1	No violence or discrimination	At home, with my housemates	Unemployed	No	No	Not applicable (if jobless or student)	0	0	Not applicable (if jobless or student)			Yes	Yes	Yes	Yes	No	Yes	Yes	Yes	Yes	Yes	3	Three times or more	No	No	No	No	No	No	No	Yes	Yes
189	South Africa	Yes	18	Male	Gauteng	I was born in South Africa		Secondary School	Single	My parent(s);My sibling(s) or other relative(s)	Adults over 70 years of age: 1 Adults between 18 and 70 years of age: 3 Children between 12 and under 18 years of age: 1 Children under 12 years of age: 0	a major city suburb	0	More than one week ago	No		1	No violence or discrimination	Not Applicable (no children at home)	Student	No	No	Not applicable (if jobless or student)	5	0	Not applicable (if jobless or student)			Yes	No	Yes	No	No	Yes	Yes	No	No	Yes	1	Three times or more	No	Yes	No	No	No	No	No	No	Yes
192	South Africa	Yes	36	Male	Gauteng	I was born in South Africa		University Undergraduate degree holder	Single	My parent(s);My child(ren)	Adults over 70 years of age: 0 Adults between 18 and 70 years of age: 1 Children between 12 and under 18 years of age: 0 Children under 12 years of age: 2	a major city suburb	0	More than one week ago	No		3	No violence or discrimination	At home, by myself	Work for a person, institution or company	Yes	No	Work from home	5	0	Yes			Yes	Yes	Yes	No	No	Yes	No	Yes	No	Yes	1	Three times or more	No	No	No	No	No	No	No	No	Yes
194	South Africa	Yes	63	Male	Gauteng	I was born in South Africa		University Undergraduate degree holder	Legally married	My spouse/partner;My child(ren)	Adults over 70 years of age: 0 Adults between 18 and 70 years of age: 2 Children between 12 and under 18 years of age: 0 Children under 12 years of age: 0	a major city suburb	0	No contacts with persons outside my household	No		4	No violence or discrimination	Not Applicable (no children at home)	Work for a person, institution or company	No	No	Work in a closed indoor space with several people (office, …., etc.)	5	0	Yes			Yes	Yes	Yes	No	No	Yes	Yes	No	No	No	2	Three times or more	No	No	No	No	No	No	No	Yes	Yes
193	South Africa	Yes	37	Female	Gauteng	I was born outside of South Africa	Zimbabwe	University Postgraduate degree holder	Legally married	My spouse/partner;My child(ren)	Adults over 70 years of age: 0 Adults between 18 and 70 years of age: 1 Children between 12 and under 18 years of age: 0 Children under 12 years of age: 2	a major city suburb	0	Last two days	No		2	No violence or discrimination	At home, by myself	Work for a person, institution or company	No	No	Work in a closed indoor space with several people (office, …., etc.)	5	0	No	I am at home but not working	Own transport (vehicle, motorcycle, bicycle)	Yes	No	Yes	Yes	No	Yes	Yes	Yes	No	Yes	3	Three times or more	No	No	No	No	No	No	No	Yes	No
200	South Africa	Yes	49	Male	Gauteng	I was born in South Africa		Secondary School	Single	My child(ren)	Adults over 70 years of age: 0 Adults between 18 and 70 years of age: 1 Children between 12 and under 18 years of age: 1 Children under 12 years of age: 3	a small town	20	No contacts with persons outside my household	No		3	No violence or discrimination	At home, with my housemates	Work for the government	Yes	No	Not applicable (if jobless or student)	5	5	No	It is not possible with my job	Own transport (vehicle, motorcycle, bicycle)	No	Yes	Yes	Yes	No	Yes	Yes	No	No	Yes	3	Three times or more	No	No	No	No	No	No	No	No	No
201	South Africa	Yes	54	Male	Gauteng	I was born in South Africa		Secondary School	Legally married	My spouse/partner;My child(ren)	Adults over 70 years of age: 0 Adults between 18 and 70 years of age: 2 Children between 12 and under 18 years of age: 1 Children under 12 years of age: 1	a major city suburb	0	No contacts with persons outside my household	Yes	No money	1	No violence or discrimination	At home, with my housemates	Work for the government	Yes	No	Work from home	0	0	Yes			Yes	Yes	Yes	Yes	No	Yes	Yes	Yes	Yes	Yes	2	Three times or more	No	No	No	No	No	No	No	Yes	Yes
196	South Africa	Yes	35	Female	Gauteng	I was born in South Africa		University Undergraduate degree holder	Legally married	My parent(s);My spouse/partner;My child(ren)	Adults over 70 years of age: 2 Adults between 18 and 70 years of age: 1 Children between 12 and under 18 years of age: 0 Children under 12 years of age: 2	a major city suburb	0	More than one week ago	No		1	No violence or discrimination	At home, with my housemates	Work for a person, institution or company	No	No	Work in a closed indoor space alone (office, …., etc.)	5	0	Yes			Yes	Yes	Yes	Yes	No	Yes	Yes	Yes	No	Yes	1	Three times or more	No	No	No	No	No	No	No	No	No
202	South Africa	Yes	47	Female	Gauteng	I was born outside of South Africa	Zimbabwe	Secondary School	Legally married	My spouse/partner;My child(ren)	Adults over 70 years of age: 0 Adults between 18 and 70 years of age: 4 Children between 12 and under 18 years of age: 0 Children under 12 years of age: 0	a major city suburb	0	More than one week ago	No		1	No violence or discrimination	Not Applicable (no children at home)	Work for a person, institution or company	No	No	Work from home	5	0	Yes			Yes	Yes	Yes	Yes	No	Yes	Yes	No	Yes	Yes	2	Three times or more	No	No	No	No	No	No	No	No	Yes
199	South Africa	Yes	35	Female	Gauteng	I was born in South Africa		University Postgraduate degree holder	Legally married	My spouse/partner;My child(ren)	Adults over 70 years of age: 0 Adults between 18 and 70 years of age: 1 Children between 12 and under 18 years of age: 0 Children under 12 years of age: 2	a major city suburb	0	No contacts with persons outside my household	No		5	No violence or discrimination	At home, by myself	Work for a person, institution or company	No	Yes	Work from home	5	0	Yes			Yes	Yes	Yes	Yes	No	Yes	No	Yes	Yes	Yes	1	Three times or more	No	Yes	No	No	No	No	No	No	No
205	South Africa	Yes	25	Female	Gauteng	I was born in South Africa		University Undergraduate degree holder	Single	My parent(s)	Adults over 70 years of age: 0 Adults between 18 and 70 years of age: 1 Children between 12 and under 18 years of age: 0 Children under 12 years of age: 1	a major city suburb	5	Today	No		5	No violence or discrimination	Not Applicable (no children at home)	Work for a person, institution or company	Yes	Yes	Work from home	5	0	Yes			Yes	Yes	Yes	Yes	No	Yes	Yes	Yes	No	Yes	4	Two times	No	No	No	No	No	No	No	Yes	Yes
198	South Africa	Yes	36	Male	Gauteng	I was born in South Africa		University Postgraduate degree holder	Legally married	My spouse/partner;My sibling(s) or other relative(s)	Adults over 70 years of age: 0 Adults between 18 and 70 years of age: 1 Children between 12 and under 18 years of age: 0 Children under 12 years of age: 3	a major city suburb	10	Today	No		1	No violence or discrimination	At home, with my housemates	Work for a person, institution or company	No	Yes	Work in a closed indoor space with several people (office, …., etc.)	5	0	Yes			Yes	Yes	Yes	No	No	Yes	No	No	No	Yes	1	Three times or more	No	No	No	No	No	No	No	No	Yes
204	South Africa	Yes	45	Female	Gauteng	I was born in South Africa		Secondary School	Legally married	My parent(s);My spouse/partner;My child(ren)	Adults over 70 years of age: 1 Adults between 18 and 70 years of age: 2 Children between 12 and under 18 years of age: 3 Children under 12 years of age: 0	a small town	4	Last 3 to 5 days	No		3	No violence or discrimination	At home, with my housemates	Unemployed	No	No	Work from home	0	0	Not applicable (if jobless or student)			Yes	Yes	Yes	Yes	No	Yes	Yes	Yes	Yes	Yes	2	Three times or more	No	No	No	No	No	No	No	No	Yes
203	South Africa	Yes	25	Male	North West	I was born in South Africa		University Undergraduate degree holder	Single	My parent(s);My sibling(s) or other relative(s)	Adults over 70 years of age: 0 Adults between 18 and 70 years of age: 9 Children between 12 and under 18 years of age: 1 Children under 12 years of age: 5	a small town	4	Today	No		1	No violence or discrimination	At home, with my housemates	Student	Yes	Yes	Work from home	5	0	Yes			Yes	Yes	Yes	Yes	Yes	Yes	Yes	Yes	Yes	Yes	1	Three times or more	No	No	No	No	No	No	No	No	No
206	South Africa	Yes	40	Female	Gauteng	I was born in South Africa		Secondary School	Divorced	My parent(s);My spouse/partner;My child(ren);My sibling(s) or other relative(s)	Adults over 70 years of age: 1 Adults between 18 and 70 years of age: 6 Children between 12 and under 18 years of age: 2 Children under 12 years of age: 1	a major city suburb	0	No contacts with persons outside my household	No		3	Physical violence at home	At home, by myself	Work for a person, institution or company	No	No	Work in a closed indoor space with several people (office, …., etc.)	5	0	Yes			Yes	Yes	Yes	Yes	No	Yes	No	No	No	Yes	4	Two times	No	No	No	No	No	No	No	No	Yes
207	South Africa	Yes	52	Male	North West	I was born in South Africa		Secondary School	Divorced	My sibling(s) or other relative(s)	Adults over 70 years of age: 1 Adults between 18 and 70 years of age: 3 Children between 12 and under 18 years of age: 2 Children under 12 years of age: 0	a small town	0	No contacts with persons outside my household	No		1	No violence or discrimination	Other	Unemployed	No	No	Not applicable (if jobless or student)	0	0	Not applicable (if jobless or student)			Yes	Yes	Yes	Yes	Yes	Yes	Yes	Yes	Yes	Yes	1	Three times or more	No	No	No	No	No	No	No	Yes	Yes
208	South Africa	Yes	56	Male	Gauteng	I was born outside of South Africa	United Kingdom	University Postgraduate degree holder	Legally married	My spouse/partner;Friends	Adults over 70 years of age: 0 Adults between 18 and 70 years of age: 2 Children between 12 and under 18 years of age: 0 Children under 12 years of age: 0	a major city suburb	0	No contacts with persons outside my household	No		3	No violence or discrimination	Not Applicable (no children at home)	Unemployed	Yes	Yes	Not applicable (if jobless or student)	0	0	Not applicable (if jobless or student)			Yes	Yes	Yes	No	No	Yes	Yes	No	No	Yes	3	Three times or more	No	No	No	No	No	No	No	No	No
212	South Africa	Yes	29	Male	Gauteng	I was born in South Africa		University Postgraduate degree holder	Legally married	My parent(s);My spouse/partner;My sibling(s) or other relative(s)	Adults over 70 years of age: 0 Adults between 18 and 70 years of age: 6 Children between 12 and under 18 years of age: 0 Children under 12 years of age: 0	a small town	0	Last 3 to 5 days	No		2	No violence or discrimination	Not Applicable (no children at home)	Work for a person, institution or company	No	No	Work in an open space (market, shop, roadside, etc)	6	0	No	It is not possible with my job	Own transport (vehicle, motorcycle, bicycle)	Yes	No	No	No	No	Yes	No	No	No	Yes	3	Three times or more	No	No	No	Yes	No	No	No	No	Yes
210	South Africa	Yes	52	Male	Gauteng	I was born in South Africa		University Undergraduate degree holder	Legally married	My spouse/partner	Adults over 70 years of age: 0 Adults between 18 and 70 years of age: 4 Children between 12 and under 18 years of age: 0 Children under 12 years of age: 0	a small town	2	No contacts with persons outside my household	No		1	No violence or discrimination	At home, by myself	Work for a person, institution or company	No	No	Work in a closed indoor space with several people (office, …., etc.)	5	0	Yes			Yes	Yes	Yes	Yes	No	Yes	Yes	Yes	Yes	Yes	1	Three times or more	No	No	No	No	No	No	No	No	Yes
209	South Africa	Yes	34	Female	Western Cape	I was born in South Africa		University Undergraduate degree holder	Legally married	My spouse/partner	Adults over 70 years of age: 0 Adults between 18 and 70 years of age: 1 Children between 12 and under 18 years of age: 0 Children under 12 years of age: 0	a major city suburb	0	No contacts with persons outside my household	No		3	No violence or discrimination	Not Applicable (no children at home)	Work for a person, institution or company	Yes	Yes	Work from home	5	0	Yes			Yes	Yes	Yes	No	No	Yes	No	No	Yes	Yes	5	Three times or more	No	No	No	No	No	No	No	No	No
213	South Africa	Yes	29	Male	Gauteng	I was born outside of South Africa	Congo - Kinshasa	Secondary School	Single	My sibling(s) or other relative(s)	Adults over 70 years of age: 0 Adults between 18 and 70 years of age: 4 Children between 12 and under 18 years of age: 0 Children under 12 years of age: 1	a major city suburb	2	Today	No		1	No violence or discrimination	At home, with my housemates	Work for a person, institution or company	No	Yes	Work in a closed indoor space with several people (office, …., etc.)	0	0	Yes			Yes	No	Yes	Yes	No	Yes	No	Yes	No	Yes	1	Three times or more	No	No	No	No	No	No	No	Yes	Yes
214	South Africa	Yes	37	Female	Gauteng	I was born in South Africa		University Undergraduate degree holder	Legally married	My spouse/partner;My child(ren)	Adults over 70 years of age: 0 Adults between 18 and 70 years of age: 1 Children between 12 and under 18 years of age: 0 Children under 12 years of age: 3	a major city suburb	0	No contacts with persons outside my household	No		1	No violence or discrimination	At home, by myself	Unemployed	No	No	Not applicable (if jobless or student)	0	0	Not applicable (if jobless or student)			Yes	No	Yes	Yes	No	Yes	No	Yes	No	Yes	1	Three times or more	No	No	No	No	No	No	No	No	Yes
215	South Africa	Yes	19	Female	Gauteng	I was born in South Africa		Secondary School	Legally married	My parent(s);My spouse/partner;My sibling(s) or other relative(s)	Adults over 70 years of age: 0 Adults between 18 and 70 years of age: 4 Children between 12 and under 18 years of age: 1 Children under 12 years of age: 0	a small town	3	No contacts with persons outside my household	No		2	No violence or discrimination	Other	Student	No	No	Not applicable (if jobless or student)	5	0	Not applicable (if jobless or student)			Yes	No	Yes	Yes	Yes	Yes	Yes	Yes	Yes	Yes	4	Three times or more	No	No	No	No	No	No	No	Yes	Yes
216	South Africa	Yes	38	Female	Gauteng	I was born in South Africa		University Postgraduate degree holder	Legally married	My spouse/partner;My child(ren)	Adults over 70 years of age: 0 Adults between 18 and 70 years of age: 2 Children between 12 and under 18 years of age: 0 Children under 12 years of age: 3	a major city suburb	4	More than one week ago	No		3	No violence or discrimination	At home, with a house help/nanny	Work for the government	Yes	Yes	Work in a closed indoor space with several people (office, …., etc.)	4	4	No	It is not possible with my job	Own transport (vehicle, motorcycle, bicycle)	Yes	Yes	Yes	Yes	No	Yes	Yes	Yes	Yes	No	5	Three times or more	Yes	Yes	No	No	No	No	No	No	Yes
219	South Africa	Yes	52	Female	Western Cape	I was born in South Africa		Secondary School	Legally married	My spouse/partner;My child(ren)	Adults over 70 years of age: 0 Adults between 18 and 70 years of age: 2 Children between 12 and under 18 years of age: 0 Children under 12 years of age: 1	a major city suburb	0	More than one week ago	No		5	No violence or discrimination	At home, with my housemates	Work for a person, institution or company	Yes	Yes	Work in a closed indoor space with several people (office, …., etc.)	7	7	No	It is not possible with my job	Hired a vehicle for myself and/or family members (private taxi, rented car, etc)	Yes	Yes	Yes	Yes	Yes	Yes	Yes	Yes	Yes	Yes	1	Three times or more	No	Yes	No	No	No	No	No	No	Yes
217	South Africa	Yes	20	Male	Gauteng	I was born in South Africa		Secondary School	Single	My parent(s);My spouse/partner	Adults over 70 years of age: 0 Adults between 18 and 70 years of age: 3 Children between 12 and under 18 years of age: 0 Children under 12 years of age: 0	a major city suburb	2	No contacts with persons outside my household	No		1	No violence or discrimination	Not Applicable (no children at home)	Work for a person, institution or company	No	No	Work from home	5	0	Yes			Yes	Yes	Yes	Yes	No	Yes	No	Yes	No	Yes	1	Three times or more	No	No	No	No	No	No	No	No	Yes
218	South Africa	Yes	23	Male	Gauteng	I was born in South Africa		Secondary School	Cohabitation	My spouse/partner	Adults over 70 years of age: 0 Adults between 18 and 70 years of age: 1 Children between 12 and under 18 years of age: 0 Children under 12 years of age: 0	a major city suburb	0	No contacts with persons outside my household	No		4	No violence or discrimination	Not Applicable (no children at home)	Unemployed	No	No	Not applicable (if jobless or student)	0	0	Not applicable (if jobless or student)			No	No	Yes	No	No	No	No	Yes	No	Yes	3	one time	No	No	No	No	No	No	No	No	Yes
220	South Africa	Yes	57	Female	Gauteng	I was born in South Africa		University Undergraduate degree holder	Single	My parent(s)	Adults over 70 years of age: 2 Adults between 18 and 70 years of age: 0 Children between 12 and under 18 years of age: 0 Children under 12 years of age: 0	a major city suburb	2	No contacts with persons outside my household	No		2	No violence or discrimination	Not Applicable (no children at home)	Work for a person, institution or company	Yes	Yes	Work in a closed indoor space alone (office, …., etc.)	5	5	Yes			Yes	Yes	Yes	No	No	Yes	Yes	Yes	Yes	No	2	Three times or more	No	No	No	No	No	No	No	No	No
221	South Africa	Yes	19	Female	Gauteng	I was born in South Africa		Secondary School	Single	My spouse/partner	Adults over 70 years of age: 0 Adults between 18 and 70 years of age: 4 Children between 12 and under 18 years of age: 0 Children under 12 years of age: 0	a major city suburb	0	No contacts with persons outside my household	No		2	No violence or discrimination	Not Applicable (no children at home)	Work for a person, institution or company	No	No	Work in an open space (market, shop, roadside, etc)	5	0	No	It is not possible with my job	Own transport (vehicle, motorcycle, bicycle)	Yes	Yes	Yes	Yes	No	Yes	No	Yes	Yes	Yes	1	Three times or more	No	No	No	No	No	No	No	No	Yes
227	South Africa	Yes	54	Female	KwaZulu Natal	I was born in South Africa		University Undergraduate degree holder	Legally married	My spouse/partner;My child(ren)	Adults over 70 years of age: 0 Adults between 18 and 70 years of age: 1 Children between 12 and under 18 years of age: 1 Children under 12 years of age: 0	a major city suburb	1	No contacts with persons outside my household	No		1	No violence or discrimination	At home, with my housemates	Self-employed	No	No	Work from home	0	0	No	Other	Own transport (vehicle, motorcycle, bicycle)	Yes	Yes	Yes	No	No	Yes	Yes	Yes	Yes	Yes	2	Three times or more	No	No	No	No	No	No	No	Yes	No
222	South Africa	Yes	62	Male	Gauteng	I was born in South Africa		University Undergraduate degree holder	Legally married	My spouse/partner	Adults over 70 years of age: 0 Adults between 18 and 70 years of age: 2 Children between 12 and under 18 years of age: 0 Children under 12 years of age: 0	a major city suburb	0	No contacts with persons outside my household	No		1	No violence or discrimination	At home, by myself	Unemployed	No	No	Not applicable (if jobless or student)	0	0	Not applicable (if jobless or student)			Yes	Yes	Yes	Yes	No	Yes	Yes	No	Yes	No	3	Three times or more	No	No	No	No	No	No	No	Yes	No
226	South Africa	Yes	20	Male	KwaZulu Natal	I was born in South Africa		Secondary School	Single	My parent(s)	Adults over 70 years of age: 0 Adults between 18 and 70 years of age: 2 Children between 12 and under 18 years of age: 0 Children under 12 years of age: 0	a major city suburb	2	No contacts with persons outside my household	No		1	No violence or discrimination	Not Applicable (no children at home)	Student	No	Yes	Not applicable (if jobless or student)	5	0	Not applicable (if jobless or student)			Yes	Yes	No	No	No	Yes	Yes	Yes	No	Yes	1	Three times or more	No	No	No	No	No	No	No	No	Yes
225	South Africa	Yes	26	Female	KwaZulu Natal	I was born in South Africa		University Undergraduate degree holder	Legally married	My spouse/partner;My child(ren)	Adults over 70 years of age: 0 Adults between 18 and 70 years of age: 1 Children between 12 and under 18 years of age: 0 Children under 12 years of age: 2	a major city suburb	9	Today	No		4	No violence or discrimination	At home, by myself	Unemployed	No	No	Work from home	0	0	Not applicable (if jobless or student)			No	Yes	Yes	No	No	Yes	No	No	Yes	Yes	4	Three times or more	No	No	No	No	No	No	No	No	Yes
224	South Africa	Yes	19	Female	North West	I was born in South Africa		Secondary School	Legally married	My spouse/partner	Adults over 70 years of age: 0 Adults between 18 and 70 years of age: 1 Children between 12 and under 18 years of age: 0 Children under 12 years of age: 0	a small town	3	Last two days	No		1	No violence or discrimination	Not Applicable (no children at home)	Student	No	No	Work from home	0	0	Yes			Yes	Yes	Yes	Yes	No	Yes	Yes	Yes	Yes	Yes	1	Three times or more	No	No	No	No	No	No	No	Yes	No
228	South Africa	Yes	30	Female	KwaZulu Natal	I was born in South Africa		University Postgraduate degree holder	Legally married	My spouse/partner;My child(ren)	Adults over 70 years of age: 0 Adults between 18 and 70 years of age: 1 Children between 12 and under 18 years of age: 0 Children under 12 years of age: 2	a small town	3	No contacts with persons outside my household	No		1	No violence or discrimination	At home, with a house help/nanny	Work for a person, institution or company	No	No	Work in a closed indoor space with several people (office, …., etc.)	5	0	No	Other	Own transport (vehicle, motorcycle, bicycle)	Yes	No	Yes	No	No	Yes	No	Yes	No	Yes	3	Three times or more	No	No	No	No	No	No	No	No	No
234	South Africa	Yes	64	Female	Gauteng	I was born in South Africa		University Undergraduate degree holder	Single	I live alone	Adults over 70 years of age: 0 Adults between 18 and 70 years of age: 0 Children between 12 and under 18 years of age: 0 Children under 12 years of age: 0	a major city suburb	2	No contacts with persons outside my household	No		3	No violence or discrimination	Not Applicable (no children at home)	Work for a person, institution or company	No	No	Work from home	5	5	Yes			Yes	Yes	Yes	Yes	No	Yes	Yes	Yes	Yes	Yes	3	Three times or more	No	No	No	No	No	No	No	No	No
230	South Africa	Yes	15	Female	KwaZulu Natal	I was born in South Africa		Secondary School	Single	My parent(s);My sibling(s) or other relative(s)	Adults over 70 years of age: 0 Adults between 18 and 70 years of age: 2 Children between 12 and under 18 years of age: 2 Children under 12 years of age: 1	a small town	0	No contacts with persons outside my household	No		3	No violence or discrimination	At home, with my housemates	Student	No	No	Not applicable (if jobless or student)	5	0	Not applicable (if jobless or student)			Yes	Yes	Yes	Yes	No	Yes	No	No	Yes	Yes	2	Three times or more	No	No	No	No	No	No	No	No	No
223	South Africa	Yes	25	Female	Gauteng	I was born in South Africa		University Undergraduate degree holder	Single	My parent(s);My sibling(s) or other relative(s)	Adults over 70 years of age: 0 Adults between 18 and 70 years of age: 6 Children between 12 and under 18 years of age: 1 Children under 12 years of age: 1	a major city suburb	0	No contacts with persons outside my household	No		5	No violence or discrimination	At home, by myself	Unemployed	No	No	Not applicable (if jobless or student)	5	0	Not applicable (if jobless or student)			Yes	Yes	Yes	Yes	Yes	Yes	Yes	Yes	Yes	Yes	1	Three times or more	No	No	No	No	No	No	No	No	No
229	South Africa	Yes	44	Female	Western Cape	I was born in South Africa		Secondary School	Legally married	My spouse/partner;My child(ren)	Adults over 70 years of age: 0 Adults between 18 and 70 years of age: 2 Children between 12 and under 18 years of age: 0 Children under 12 years of age: 1	a major city suburb	0	No contacts with persons outside my household	No		1	No violence or discrimination	At home, with my housemates	Unemployed	No	No	Not applicable (if jobless or student)	0	0	Not applicable (if jobless or student)			Yes	Yes	Yes	Yes	No	Yes	Yes	Yes	Yes	Yes	1	Three times or more	No	No	No	No	No	No	No	No	Yes
236	South Africa	Yes	20	Male	Gauteng	I was born in South Africa		Secondary School	Single	My parent(s);My sibling(s) or other relative(s)	Adults over 70 years of age: 0 Adults between 18 and 70 years of age: 3 Children between 12 and under 18 years of age: 1 Children under 12 years of age: 0	a major city suburb	0	More than one week ago	No		1	No violence or discrimination	Not Applicable (no children at home)	Student	No	Yes	Not applicable (if jobless or student)	5	0	Not applicable (if jobless or student)			Yes	Yes	Yes	No	No	Yes	No	No	No	Yes	1	Three times or more	No	Yes	No	No	No	No	No	Yes	No
232	South Africa	Yes	41	Female	Gauteng	I was born in South Africa		University Undergraduate degree holder	Legally married	My spouse/partner;My child(ren)	Adults over 70 years of age: 0 Adults between 18 and 70 years of age: 2 Children between 12 and under 18 years of age: 3 Children under 12 years of age: 1	a major city suburb	0	No contacts with persons outside my household	No		1	No violence or discrimination	At home, by myself	Work for a person, institution or company	Yes	Yes	Work from home	0	0	Yes			Yes	Yes	Yes	Yes	Yes	Yes	Yes	Yes	Yes	Yes	1	Three times or more	No	No	No	No	No	No	No	No	Yes
231	South Africa	Yes	27	Female	Gauteng	I was born in South Africa		Secondary School	Legally married	My spouse/partner	Adults over 70 years of age: 0 Adults between 18 and 70 years of age: 1 Children between 12 and under 18 years of age: 0 Children under 12 years of age: 0	a major city suburb	8	Last two days	No		1	No violence or discrimination	Not Applicable (no children at home)	Unemployed	No	No	Not applicable (if jobless or student)	0	0	Not applicable (if jobless or student)			Yes	No	Yes	No	No	Yes	No	Yes	No	Yes	3	Three times or more	No	No	No	No	No	No	No	Yes	Yes
238	South Africa	Yes	22	Female	Western Cape	I was born in South Africa		University Undergraduate degree holder	Legally married	My spouse/partner;My sibling(s) or other relative(s)	Adults over 70 years of age: 0 Adults between 18 and 70 years of age: 5 Children between 12 and under 18 years of age: 0 Children under 12 years of age: 0	a small town	0	No contacts with persons outside my household	No		2	No violence or discrimination	Not Applicable (no children at home)	Unemployed	No	No	Not applicable (if jobless or student)	0	0	Not applicable (if jobless or student)			Yes	Yes	Yes	No	No	Yes	No	No	Yes	Yes	2	Three times or more	No	No	No	No	No	No	No	Yes	Yes
239	South Africa	Yes	21	Female	KwaZulu Natal	I was born in South Africa		Secondary School	Single	My parent(s);My sibling(s) or other relative(s)	Adults over 70 years of age: 0 Adults between 18 and 70 years of age: 3 Children between 12 and under 18 years of age: 1 Children under 12 years of age: 1	a small town	6	More than one week ago	No		5	No violence or discrimination	At home, by myself	Student	No	No	Work in a closed indoor space with several people (office, …., etc.)	5	0	Yes			Yes	Yes	Yes	No	No	Yes	No	Yes	Yes	Yes	1	Three times or more	No	No	No	No	No	No	No	No	Yes
249	South Africa	Yes	23	Female	KwaZulu Natal	I was born in South Africa		University Undergraduate degree holder	Legally married	My parent(s);My spouse/partner;My child(ren);My sibling(s) or other relative(s)	Adults over 70 years of age: 0 Adults between 18 and 70 years of age: 6 Children between 12 and under 18 years of age: 0 Children under 12 years of age: 1	a major city suburb	0	No contacts with persons outside my household	No		5	No violence or discrimination	At home, with my housemates	Unemployed	No	No	Not applicable (if jobless or student)	0	0	Not applicable (if jobless or student)			Yes	Yes	Yes	Yes	Yes	Yes	No	Yes	Yes	Yes	3	Three times or more	No	No	No	No	No	No	No	No	Yes
235	South Africa	Yes	28	Female	Western Cape	I was born in South Africa		University Postgraduate degree holder	Legally married	My spouse/partner	Adults over 70 years of age: 0 Adults between 18 and 70 years of age: 1 Children between 12 and under 18 years of age: 0 Children under 12 years of age: 1	a major city suburb	0	No contacts with persons outside my household	No		3	No violence or discrimination	At home, by myself	Work for a person, institution or company	No	No	Work from home	5	0	No	Other	Own transport (vehicle, motorcycle, bicycle)	Yes	No	Yes	Yes	No	Yes	Yes	Yes	Yes	Yes	1	Three times or more	No	No	No	No	No	No	No	No	No
241	South Africa	Yes	40	Male	Gauteng	I was born in South Africa		University Undergraduate degree holder	Legally married	My spouse/partner;My child(ren)	Adults over 70 years of age: 0 Adults between 18 and 70 years of age: 1 Children between 12 and under 18 years of age: 0 Children under 12 years of age: 1	a major city suburb	0	No contacts with persons outside my household	No		1	No violence or discrimination	At home, by myself	Self-employed	No	No	Work from home	5	0	Yes			Yes	Yes	Yes	Yes	No	Yes	Yes	Yes	Yes	No	3	Three times or more	No	No	No	No	No	No	No	No	Yes
233	South Africa	Yes	29	Female	Gauteng	I was born in South Africa		University Postgraduate degree holder	Legally married	My spouse/partner	Adults over 70 years of age: 0 Adults between 18 and 70 years of age: 1 Children between 12 and under 18 years of age: 0 Children under 12 years of age: 1	a major city suburb	0	No contacts with persons outside my household	No		2	No violence or discrimination	At home, by myself	Unemployed	No	No	Not applicable (if jobless or student)	0	0	Not applicable (if jobless or student)			Yes	Yes	Yes	Yes	No	Yes	Yes	Yes	Yes	Yes	2	Three times or more	No	No	No	No	No	No	No	No	Yes
242	South Africa	Yes	29	Female	Gauteng	I was born in South Africa		University Postgraduate degree holder	Legally married	My spouse/partner	Adults over 70 years of age: 0 Adults between 18 and 70 years of age: 2 Children between 12 and under 18 years of age: 0 Children under 12 years of age: 1	a small town	1	More than one week ago	No		2	No violence or discrimination	At home, with my housemates	Work for a person, institution or company	No	No	Work from home	5	0	Yes			Yes	Yes	Yes	Yes	No	Yes	Yes	Yes	No	Yes	1	Three times or more	No	No	No	No	No	No	No	No	No
243	South Africa	Yes	46	Female	Gauteng	I was born in South Africa		University Postgraduate degree holder	Legally married	My spouse/partner;My child(ren)	Adults over 70 years of age: 0 Adults between 18 and 70 years of age: 4 Children between 12 and under 18 years of age: 0 Children under 12 years of age: 0	a small town	0	No contacts with persons outside my household	No		2	No violence or discrimination	Not Applicable (no children at home)	Work for the government	No	No	Work in a closed indoor space alone (office, …., etc.)	5	0	No	It is not possible with my job	Own transport (vehicle, motorcycle, bicycle)	Yes	No	Yes	Yes	No	Yes	Yes	Yes	Yes	Yes	3	Three times or more	No	No	No	No	No	No	No	No	Yes
252	South Africa	Yes	39	Female	Gauteng	I was born in South Africa		Secondary School	Cohabitation	My spouse/partner;My child(ren)	Adults over 70 years of age: 0 Adults between 18 and 70 years of age: 1 Children between 12 and under 18 years of age: 2 Children under 12 years of age: 1	a small town	2	No contacts with persons outside my household	No		3	No violence or discrimination	At home, by myself	Work for a person, institution or company	No	No	Work from home	5	0	Yes			Yes	Yes	Yes	Yes	No	Yes	No	Yes	Yes	Yes	1	Three times or more	No	No	No	No	No	No	No	Yes	No
246	South Africa	Yes	33	Female	KwaZulu Natal	I was born in South Africa		Secondary School	Legally married	My spouse/partner;My child(ren)	Adults over 70 years of age: 2 Adults between 18 and 70 years of age: 3 Children between 12 and under 18 years of age: 0 Children under 12 years of age: 2	a major city suburb	0	No contacts with persons outside my household	No		1	No violence or discrimination	At home, with my housemates	Self-employed	No	No	Work in a closed indoor space alone (office, …., etc.)	5	0	No	I have to leave the house to make money to support my family	Own transport (vehicle, motorcycle, bicycle)	Yes	Yes	Yes	Yes	No	Yes	Yes	Yes	Yes	Yes	3	Three times or more	No	No	No	No	No	No	No	No	No
240	South Africa	Yes	38	Female	KwaZulu Natal	I was born in South Africa		University Postgraduate degree holder	Legally married	My child(ren)	Adults over 70 years of age: 0 Adults between 18 and 70 years of age: 0 Children between 12 and under 18 years of age: 0 Children under 12 years of age: 3	a major city suburb	2	No contacts with persons outside my household	No		2	No violence or discrimination	At home, by myself	Work for a person, institution or company	No	Yes	Work in a closed indoor space with several people (office, …., etc.)	5	0	No	It is not possible with my job	Own transport (vehicle, motorcycle, bicycle)	Yes	Yes	Yes	No	No	Yes	Yes	Yes	Yes	Yes	2	Three times or more	No	No	No	No	No	No	No	No	No
248	South Africa	Yes	22	Male	Gauteng	I was born in South Africa		Secondary School	Single	My parent(s)	Adults over 70 years of age: 0 Adults between 18 and 70 years of age: 3 Children between 12 and under 18 years of age: 0 Children under 12 years of age: 0	a major city suburb	0	More than one week ago	No		3	No violence or discrimination	Not Applicable (no children at home)	Work for a person, institution or company	Yes	No	Work in a closed indoor space alone (office, …., etc.)	5	5	No	Other	Own transport (vehicle, motorcycle, bicycle)	Yes	Yes	Yes	Yes	No	Yes	Yes	Yes	No	Yes	2	Three times or more	No	No	No	No	No	No	No	No	Yes
237	South Africa	Yes	24	Female	Mpumalanga	I was born in South Africa		University Postgraduate degree holder	Single	My parent(s)	Adults over 70 years of age: 0 Adults between 18 and 70 years of age: 4 Children between 12 and under 18 years of age: 0 Children under 12 years of age: 0	a small town	0	No contacts with persons outside my household	No		1	No violence or discrimination	Not Applicable (no children at home)	Unemployed	No	No	Not applicable (if jobless or student)	0	0	Not applicable (if jobless or student)			Yes	Yes	Yes	Yes	Yes	Yes	Yes	Yes	Yes	Yes	1	Three times or more	No	No	No	No	No	No	No	Yes	No
253	South Africa	Yes	39	Male	Gauteng	I was born outside of South Africa	Eswatini	University Postgraduate degree holder	Legally married	My spouse/partner;My child(ren)	Adults over 70 years of age: 0 Adults between 18 and 70 years of age: 3 Children between 12 and under 18 years of age: 0 Children under 12 years of age: 2	a major city suburb	1	No contacts with persons outside my household	No		3	No violence or discrimination	At home, with my housemates	Work for a person, institution or company	No	No	Work from home	5	0	Yes			Yes	Yes	Yes	No	No	Yes	No	No	Yes	Yes	1	Three times or more	No	No	No	No	No	No	No	No	Yes
244	South Africa	Yes	28	Female	Gauteng	I was born in South Africa		University Postgraduate degree holder	Legally married	My spouse/partner;My child(ren)	Adults over 70 years of age: 0 Adults between 18 and 70 years of age: 1 Children between 12 and under 18 years of age: 0 Children under 12 years of age: 2	a major city suburb	0	No contacts with persons outside my household	No		2	No violence or discrimination	At home, with my housemates	Work for the government	No	No	Work in a closed indoor space with several people (office, …., etc.)	5	0	No	It is not possible with my job	Own transport (vehicle, motorcycle, bicycle)	Yes	Yes	Yes	Yes	No	Yes	Yes	Yes	Yes	Yes	1	Three times or more	No	No	No	No	No	No	No	No	No
247	South Africa	Yes	23	Female	Gauteng	I was born in South Africa		University Undergraduate degree holder	Legally married	My spouse/partner	Adults over 70 years of age: 0 Adults between 18 and 70 years of age: 1 Children between 12 and under 18 years of age: 0 Children under 12 years of age: 0	a small town	3	No contacts with persons outside my household	No		2	No violence or discrimination	Not Applicable (no children at home)	Student	No	No	Not applicable (if jobless or student)	4	0	Not applicable (if jobless or student)			Yes	No	Yes	Yes	No	Yes	Yes	Yes	No	Yes	2	Two times	No	No	No	No	No	No	No	No	Yes
245	South Africa	Yes	25	Female	Gauteng	I was born in South Africa		University Undergraduate degree holder	Single	My parent(s)	Adults over 70 years of age: 0 Adults between 18 and 70 years of age: 4 Children between 12 and under 18 years of age: 0 Children under 12 years of age: 0	a major city suburb	0	No contacts with persons outside my household	No		1	No violence or discrimination	Not Applicable (no children at home)	Self-employed	No	No	Work from home	7	0	Yes			Yes	Yes	Yes	No	No	Yes	Yes	No	Yes	Yes	1	Three times or more	No	No	No	No	No	No	No	Yes	No
250	South Africa	Yes	23	Female	Gauteng	I was born in South Africa		University Undergraduate degree holder	Single	My parent(s)	Adults over 70 years of age: 0 Adults between 18 and 70 years of age: 2 Children between 12 and under 18 years of age: 0 Children under 12 years of age: 0	a small town	0	Last 3 to 5 days	No		1	No violence or discrimination	Not Applicable (no children at home)	Student	No	No	Not applicable (if jobless or student)	4	0	Not applicable (if jobless or student)			No	Yes	Yes	Yes	No	Yes	No	Yes	Yes	Yes	2	Three times or more	No	No	No	No	No	No	No	Yes	Yes
255	South Africa	Yes	22	Female	Gauteng	I was born in South Africa		University Undergraduate degree holder	Single	My parent(s)	Adults over 70 years of age: 0 Adults between 18 and 70 years of age: 5 Children between 12 and under 18 years of age: 0 Children under 12 years of age: 0	a major city suburb	0	Last 3 to 5 days	No		1	No violence or discrimination	Not Applicable (no children at home)	Student	No	No	Work in a closed indoor space with several people (office, …., etc.)	4	0	Not applicable (if jobless or student)			No	Yes	Yes	No	No	Yes	Yes	Yes	No	Yes	1	Three times or more	No	No	No	No	No	No	No	Yes	Yes
254	South Africa	Yes	20	Female	KwaZulu Natal	I was born in South Africa		University Undergraduate degree holder	Single	My parent(s)	Adults over 70 years of age: 0 Adults between 18 and 70 years of age: 2 Children between 12 and under 18 years of age: 1 Children under 12 years of age: 1	a major city suburb	0	No contacts with persons outside my household	No		1	No violence or discrimination	At home, with my housemates	Student	No	Yes	Not applicable (if jobless or student)	5	0	Not applicable (if jobless or student)			Yes	Yes	Yes	Yes	No	Yes	Yes	Yes	Yes	Yes	1	Three times or more	No	No	No	No	No	No	No	Yes	Yes
257	South Africa	Yes	18	Female	North West	I was born in South Africa		Secondary School	Single	My parent(s)	Adults over 70 years of age: 0 Adults between 18 and 70 years of age: 2 Children between 12 and under 18 years of age: 2 Children under 12 years of age: 1	a small town	0	Last 3 to 5 days	No		3	No violence or discrimination	Not Applicable (no children at home)	Work for a person, institution or company	Yes	No	Work in an open space (market, shop, roadside, etc)	6	0	No	It is not possible with my job	Own transport (vehicle, motorcycle, bicycle)	Yes	Yes	Yes	Yes	No	Yes	Yes	Yes	No	No	3	Three times or more	No	No	No	No	No	No	No	No	Yes
251	South Africa	Yes	32	Female	Gauteng	I was born in South Africa		Secondary School	Legally married	My spouse/partner;My child(ren);My sibling(s) or other relative(s)	Adults over 70 years of age: 0 Adults between 18 and 70 years of age: 2 Children between 12 and under 18 years of age: 0 Children under 12 years of age: 4	a major city suburb	0	No contacts with persons outside my household	No		1	No violence or discrimination	At home, by myself	Unemployed	No	No	Not applicable (if jobless or student)	0	0	Not applicable (if jobless or student)			Yes	Yes	Yes	Yes	No	Yes	Yes	Yes	Yes	Yes	1	Three times or more	No	No	No	No	No	No	No	No	No
256	South Africa	Yes	19	Female	Gauteng	I was born in South Africa		Secondary School	Single	My parent(s);My sibling(s) or other relative(s)	Adults over 70 years of age: 0 Adults between 18 and 70 years of age: 3 Children between 12 and under 18 years of age: 1 Children under 12 years of age: 0	a major city suburb	3	No contacts with persons outside my household	No		1	No violence or discrimination	Not Applicable (no children at home)	Student	No	No	Not applicable (if jobless or student)	0	0	Not applicable (if jobless or student)			Yes	Yes	Yes	Yes	No	Yes	No	Yes	Yes	Yes	2	Three times or more	No	No	No	No	No	No	No	No	Yes
258	South Africa	Yes	24	Female	KwaZulu Natal	I was born in South Africa		University Undergraduate degree holder	Single	My parent(s);My sibling(s) or other relative(s)	Adults over 70 years of age: 1 Adults between 18 and 70 years of age: 4 Children between 12 and under 18 years of age: 1 Children under 12 years of age: 0	a major city suburb	9	Today	No		2	No violence or discrimination	Not Applicable (no children at home)	Work for a person, institution or company	Yes	Yes	Work from home	7	7	Yes			Yes	Yes	Yes	Yes	Yes	Yes	Yes	Yes	No	No	4	Three times or more	No	No	No	No	No	No	No	No	No
259	South Africa	Yes	18	Female	KwaZulu Natal	I was born in South Africa		Secondary School	Single	My parent(s)	Adults over 70 years of age: 1 Adults between 18 and 70 years of age: 5 Children between 12 and under 18 years of age: 1 Children under 12 years of age: 0	a rural area/village	0	Last 3 to 5 days	No		3	No violence or discrimination	Not Applicable (no children at home)	Student	No	No	Not applicable (if jobless or student)	6	0	Not applicable (if jobless or student)			Yes	Yes	Yes	Yes	No	Yes	Yes	Yes	No	Yes	2	Three times or more	No	No	No	No	No	No	No	No	Yes
260	South Africa	Yes	27	Female	Gauteng	I was born in South Africa		University Postgraduate degree holder	Legally married	My spouse/partner	Adults over 70 years of age: 0 Adults between 18 and 70 years of age: 1 Children between 12 and under 18 years of age: 0 Children under 12 years of age: 0	a major city suburb	0	No contacts with persons outside my household	No		2	No violence or discrimination	Not Applicable (no children at home)	Work for the government	No	No	Work from home	5	0	Yes			Yes	No	Yes	Yes	No	Yes	No	Yes	Yes	Yes	3	Three times or more	No	No	No	No	No	No	No	No	Yes
263	South Africa	Yes	36	Female	Gauteng	I was born in South Africa		University Postgraduate degree holder	Legally married	My spouse/partner	Adults over 70 years of age: 0 Adults between 18 and 70 years of age: 1 Children between 12 and under 18 years of age: 0 Children under 12 years of age: 3	a major city suburb	0	No contacts with persons outside my household	No		3	Discrimination because of my ethnicity, race or nationality	At home, with my housemates	Work for a person, institution or company	No	No	Work in an open space (market, shop, roadside, etc)	5	0	Yes			Yes	Yes	Yes	Yes	No	Yes	Yes	No	Yes	Yes	1	Three times or more	No	No	No	No	No	No	No	No	Yes
262	South Africa	Yes	25	Female	Gauteng	I was born in South Africa		University Undergraduate degree holder	Single	My parent(s);My spouse/partner;My child(ren)	Adults over 70 years of age: 1 Adults between 18 and 70 years of age: 4 Children between 12 and under 18 years of age: 0 Children under 12 years of age: 1	a major city suburb	0	No contacts with persons outside my household	No		3	No violence or discrimination	At home, with my housemates	Student	No	No	Work in other people's homes	5	0	Not applicable (if jobless or student)			Yes	Yes	Yes	No	Yes	Yes	No	Yes	Yes	Yes	1	Three times or more	No	No	No	No	No	No	No	No	Yes
261	South Africa	Yes	22	Female	Gauteng	I was born in South Africa		University Postgraduate degree holder	Legally married	My spouse/partner	Adults over 70 years of age: 0 Adults between 18 and 70 years of age: 1 Children between 12 and under 18 years of age: 0 Children under 12 years of age: 0	a major city suburb	0	No contacts with persons outside my household	No		3	No violence or discrimination	Not Applicable (no children at home)	Unemployed	No	Yes	Not applicable (if jobless or student)	0	0	Not applicable (if jobless or student)			Yes	Yes	Yes	Yes	No	Yes	No	Yes	No	Yes	1	Three times or more	No	No	No	No	No	No	No	No	Yes
264	South Africa	Yes	20	Female	Gauteng	I was born in South Africa		Secondary School	Single	My parent(s)	Adults over 70 years of age: 1 Adults between 18 and 70 years of age: 5 Children between 12 and under 18 years of age: 2 Children under 12 years of age: 0	a major city suburb	0	No contacts with persons outside my household	No		3	No violence or discrimination	Not Applicable (no children at home)	Student	No	No	Not applicable (if jobless or student)	5	0	Not applicable (if jobless or student)			Yes	Yes	Yes	Yes	No	Yes	Yes	Yes	No	Yes	3	Three times or more	No	No	No	No	No	No	No	No	No
267	South Africa	Yes	39	Female	Gauteng	I was born in South Africa		University Undergraduate degree holder	Legally married	My spouse/partner;My child(ren)	Adults over 70 years of age: 0 Adults between 18 and 70 years of age: 0 Children between 12 and under 18 years of age: 0 Children under 12 years of age: 2	a major city suburb	0	More than one week ago	No		1	No violence or discrimination	Other	Unemployed	Yes	No	Not applicable (if jobless or student)	0	0	No	I am at home but not working	Own transport (vehicle, motorcycle, bicycle)	Yes	Yes	Yes	No	Yes	Yes	Yes	Yes	Yes	No	1	Three times or more	No	No	No	No	Yes	No	No	No	Yes
266	South Africa	Yes	14	Female	KwaZulu Natal	I was born in South Africa		Secondary School	Single	My parent(s);My sibling(s) or other relative(s)	Adults over 70 years of age: 0 Adults between 18 and 70 years of age: 3 Children between 12 and under 18 years of age: 2 Children under 12 years of age: 2	a major city suburb	0	No contacts with persons outside my household	No		1	No violence or discrimination	Not Applicable (no children at home)	Student	No	No	Not applicable (if jobless or student)	5	0	Not applicable (if jobless or student)			No	Yes	Yes	No	No	Yes	No	No	No	Yes	4	Three times or more	No	No	No	No	No	No	No	No	Yes
265	South Africa	Yes	32	Female	Western Cape	I was born in South Africa		University Postgraduate degree holder	Legally married	My spouse/partner;My child(ren)	Adults over 70 years of age: 0 Adults between 18 and 70 years of age: 1 Children between 12 and under 18 years of age: 0 Children under 12 years of age: 3	a major city suburb	0	No contacts with persons outside my household	No		2	No violence or discrimination	At home, by myself	Work for the government	No	No	Work in a closed indoor space with several people (office, …., etc.)	5	0	Yes			Yes	Yes	Yes	Yes	Yes	Yes	Yes	Yes	Yes	Yes	2	Three times or more	No	No	No	No	No	No	No	No	Yes
269	South Africa	Yes	20	Female	KwaZulu Natal	I was born in South Africa		Secondary School	Single	My sibling(s) or other relative(s)	Adults over 70 years of age: 0 Adults between 18 and 70 years of age: 2 Children between 12 and under 18 years of age: 2 Children under 12 years of age: 3	a major city suburb	0	No contacts with persons outside my household	No		1	No violence or discrimination	At home, by myself	Student	No	No	Not applicable (if jobless or student)	5	0	Not applicable (if jobless or student)			Yes	Yes	Yes	Yes	No	Yes	Yes	Yes	Yes	Yes	1	Three times or more	No	No	No	No	No	No	No	No	Yes
268	South Africa	Yes	26	Female	Gauteng	I was born in South Africa		Secondary School	Legally married	My spouse/partner	Adults over 70 years of age: 1 Adults between 18 and 70 years of age: 1 Children between 12 and under 18 years of age: 0 Children under 12 years of age: 0	a small town	0	Last two days	No		2	No violence or discrimination	Not Applicable (no children at home)	Work for a person, institution or company	No	No	Work from home	5	0	No	It is not possible with my job	Own transport (vehicle, motorcycle, bicycle)	Yes	Yes	Yes	Yes	No	Yes	Yes	Yes	No	Yes	1	Two times	No	No	No	No	No	No	No	No	Yes
273	South Africa	Yes	22	Female	KwaZulu Natal	I was born in South Africa		University Postgraduate degree holder	Single	My parent(s);My sibling(s) or other relative(s)	Adults over 70 years of age: 0 Adults between 18 and 70 years of age: 6 Children between 12 and under 18 years of age: 0 Children under 12 years of age: 0	a major city suburb	0	More than one week ago	No		3	No violence or discrimination	Not Applicable (no children at home)	Student	No	No	Not applicable (if jobless or student)	4	0	Not applicable (if jobless or student)			Yes	Yes	Yes	Yes	No	Yes	Yes	Yes	Yes	Yes	1	Three times or more	No	Yes	No	No	No	No	No	No	Yes
276	South Africa	Yes	20	Female	Gauteng	I was born in South Africa		University Undergraduate degree holder	Single	My parent(s)	Adults over 70 years of age: 1 Adults between 18 and 70 years of age: 4 Children between 12 and under 18 years of age: 0 Children under 12 years of age: 1	a major city suburb	3	No contacts with persons outside my household	No		5	No violence or discrimination	Not Applicable (no children at home)	Student	No	No	Not applicable (if jobless or student)	5	0	Not applicable (if jobless or student)			Yes	Yes	Yes	No	No	Yes	Yes	Yes	Yes	Yes	1	Three times or more	No	No	No	No	No	No	No	No	Yes
270	South Africa	Yes	31	Female	Eastern Cape	I was born in South Africa		University Undergraduate degree holder	Single	My parent(s)	Adults over 70 years of age: 0 Adults between 18 and 70 years of age: 2 Children between 12 and under 18 years of age: 0 Children under 12 years of age: 0	a major city suburb	1	No contacts with persons outside my household	No		2	No violence or discrimination	Not Applicable (no children at home)	Work for a person, institution or company	No	No	Work from home	5	0	Yes			Yes	Yes	Yes	No	No	Yes	No	Yes	Yes	Yes	3	Three times or more	No	No	No	No	No	No	No	No	Yes
272	South Africa	Yes	23	Female	Gauteng	I was born in South Africa		University Postgraduate degree holder	Legally married	My spouse/partner	Adults over 70 years of age: 0 Adults between 18 and 70 years of age: 1 Children between 12 and under 18 years of age: 0 Children under 12 years of age: 0	a major city suburb	0	No contacts with persons outside my household	No		1	No violence or discrimination	Not Applicable (no children at home)	Work for a person, institution or company	No	No	Work in a closed indoor space with several people (office, …., etc.)	5	0	No	It is not possible with my job	Own transport (vehicle, motorcycle, bicycle)	Yes	Yes	Yes	Yes	No	Yes	Yes	Yes	No	Yes	2	Three times or more	No	No	No	No	No	No	No	No	Yes
277	South Africa	Yes	20	Female	Gauteng	I was born in South Africa		Secondary School	Single	My parent(s)	Adults over 70 years of age: 0 Adults between 18 and 70 years of age: 2 Children between 12 and under 18 years of age: 0 Children under 12 years of age: 0	a small town	0	No contacts with persons outside my household	Yes	No money	3	No violence or discrimination	Not Applicable (no children at home)	Student	No	No	Not applicable (if jobless or student)	5	0	Not applicable (if jobless or student)			Yes	No	Yes	Yes	No	Yes	Yes	Yes	No	Yes	2	Two times	No	No	No	No	No	No	No	No	No
271	South Africa	Yes	25	Female	Gauteng	I was born in South Africa		Secondary School	Legally married	My spouse/partner;My child(ren)	Adults over 70 years of age: 0 Adults between 18 and 70 years of age: 1 Children between 12 and under 18 years of age: 0 Children under 12 years of age: 2	a major city suburb	0	No contacts with persons outside my household	No		4	No violence or discrimination	At home, by myself	Work for a person, institution or company	No	No	Work from home	5	0	Yes			Yes	Yes	Yes	Yes	No	Yes	Yes	Yes	No	Yes	1	Three times or more	No	No	No	No	No	No	No	No	Yes
274	South Africa	Yes	32	Female	KwaZulu Natal	I was born in South Africa		University Postgraduate degree holder	Divorced	My parent(s)	Adults over 70 years of age: 0 Adults between 18 and 70 years of age: 2 Children between 12 and under 18 years of age: 0 Children under 12 years of age: 2	a small town	0	No contacts with persons outside my household	No		4	No violence or discrimination	At home, by myself	Work for a person, institution or company	No	No	Work in a closed indoor space with several people (office, …., etc.)	5	0	Yes			Yes	Yes	Yes	Yes	No	Yes	No	Yes	Yes	Yes	2	Three times or more	No	No	No	No	No	No	No	Yes	Yes
275	South Africa	Yes	22	Female	KwaZulu Natal	I was born in South Africa		University Postgraduate degree holder	Single	My parent(s);My sibling(s) or other relative(s)	Adults over 70 years of age: 0 Adults between 18 and 70 years of age: 2 Children between 12 and under 18 years of age: 0 Children under 12 years of age: 0	a major city suburb	0	No contacts with persons outside my household	No		1	No violence or discrimination	Not Applicable (no children at home)	Unemployed	No	No	Not applicable (if jobless or student)	0	0	Not applicable (if jobless or student)			Yes	Yes	Yes	Yes	No	Yes	Yes	Yes	Yes	Yes	2	Three times or more	No	No	No	No	No	No	No	No	No
278	South Africa	Yes	31	Female	KwaZulu Natal	I was born in South Africa		University Postgraduate degree holder	Single	My spouse/partner	Adults over 70 years of age: 0 Adults between 18 and 70 years of age: 1 Children between 12 and under 18 years of age: 0 Children under 12 years of age: 1	a major city suburb	0	No contacts with persons outside my household	No		3	No violence or discrimination	At home, by myself	Work for a person, institution or company	Yes	No	Work from home	5	0	Yes			Yes	Yes	Yes	Yes	No	Yes	Yes	Yes	Yes	Yes	1	Three times or more	No	No	No	No	No	No	No	No	Yes
279	South Africa	Yes	32	Female	Gauteng	I was born in South Africa		University Undergraduate degree holder	Legally married	My spouse/partner;My child(ren)	Adults over 70 years of age: 0 Adults between 18 and 70 years of age: 1 Children between 12 and under 18 years of age: 0 Children under 12 years of age: 4	a small town	0	No contacts with persons outside my household	No		1	No violence or discrimination	At home, by myself	Self-employed	No	No	Work from home	0	0	Yes			Yes	Yes	Yes	Yes	No	Yes	No	No	No	Yes	1	Three times or more	No	No	No	No	No	No	No	No	Yes
280	South Africa	Yes	23	Female	Gauteng	I was born in South Africa		University Postgraduate degree holder	Single	My parent(s);My sibling(s) or other relative(s)	Adults over 70 years of age: 0 Adults between 18 and 70 years of age: 3 Children between 12 and under 18 years of age: 0 Children under 12 years of age: 0	a small town	0	No contacts with persons outside my household	Yes	Little food available in shops, market	5	No violence or discrimination	Not Applicable (no children at home)	Work for a person, institution or company	No	No	Work from home	1	0	No	Other	Own transport (vehicle, motorcycle, bicycle)	Yes	No	Yes	Yes	No	Yes	No	Yes	Yes	Yes	3	Three times or more	No	No	No	No	No	No	No	No	No
281	South Africa	Yes	26	Female	Gauteng	I was born outside of South Africa	Malawi	University Postgraduate degree holder	Legally married	My spouse/partner	Adults over 70 years of age: 0 Adults between 18 and 70 years of age: 1 Children between 12 and under 18 years of age: 0 Children under 12 years of age: 0	a major city suburb	1	No contacts with persons outside my household	No		5	No violence or discrimination	Not Applicable (no children at home)	Work for a person, institution or company	No	No	Work from home	5	0	Yes			Yes	Yes	Yes	No	No	Yes	Yes	No	Yes	Yes	4	Three times or more	No	No	No	No	No	No	No	Yes	Yes
283	South Africa	Yes	27	Male	Gauteng	I was born in South Africa		University Undergraduate degree holder	Single	My parent(s)	Adults over 70 years of age: 0 Adults between 18 and 70 years of age: 2 Children between 12 and under 18 years of age: 0 Children under 12 years of age: 0	a major city suburb	2	Today	No		3	No violence or discrimination	Not Applicable (no children at home)	Self-employed	Yes	No	Work in a closed indoor space with several people (office, …., etc.)	3	3	No	It is not possible with my job	Own transport (vehicle, motorcycle, bicycle)	Yes	Yes	Yes	Yes	No	Yes	Yes	Yes	Yes	Yes	1	Three times or more	No	No	No	No	No	No	No	No	Yes
282	South Africa	Yes	35	Female	Gauteng	I was born in South Africa		University Undergraduate degree holder	Legally married	My spouse/partner;My child(ren);My sibling(s) or other relative(s)	Adults over 70 years of age: 0 Adults between 18 and 70 years of age: 2 Children between 12 and under 18 years of age: 0 Children under 12 years of age: 1	a major city suburb	1	No contacts with persons outside my household	No		1	No violence or discrimination	At home, with my housemates	Work for a person, institution or company	No	No	Work in a closed indoor space with several people (office, …., etc.)	4	0	Yes			Yes	Yes	Yes	No	No	Yes	Yes	No	No	Yes	3	Three times or more	No	No	No	No	No	No	No	No	Yes
284	South Africa	Yes	46	Female	Mpumalanga	I was born in South Africa		Secondary School	Legally married	My spouse/partner	Adults over 70 years of age: 0 Adults between 18 and 70 years of age: 2 Children between 12 and under 18 years of age: 1 Children under 12 years of age: 0	a small town	3	No contacts with persons outside my household	No		3	No violence or discrimination	At home, with my housemates	Unemployed	No	No	Not applicable (if jobless or student)	0	0	Not applicable (if jobless or student)			Yes	Yes	Yes	Yes	No	Yes	Yes	Yes	Yes	Yes	1	Three times or more	No	No	No	No	No	No	No	No	Yes
285	South Africa	Yes	18	Female	North West	I was born in South Africa		Secondary School	Single	My parent(s)	Adults over 70 years of age: 0 Adults between 18 and 70 years of age: 3 Children between 12 and under 18 years of age: 0 Children under 12 years of age: 0	a small town	3	Last 3 to 5 days	No		5	No violence or discrimination	Not Applicable (no children at home)	Student	No	No	Not applicable (if jobless or student)	3	0	Not applicable (if jobless or student)			No	Yes	Yes	Yes	No	Yes	No	Yes	No	Yes	3	Three times or more	No	No	No	No	No	No	No	No	Yes
286	South Africa	Yes	55	Female	KwaZulu Natal	I was born in South Africa		University Postgraduate degree holder	Legally married	My spouse/partner;My child(ren)	Adults over 70 years of age: 0 Adults between 18 and 70 years of age: 5 Children between 12 and under 18 years of age: 0 Children under 12 years of age: 0	a small town	0	No contacts with persons outside my household	No		4	No violence or discrimination	Not Applicable (no children at home)	Work for the government	No	No	Not applicable (if jobless or student)	5	5	No	Other	Own transport (vehicle, motorcycle, bicycle)	Yes	Yes	Yes	No	No	Yes	Yes	Yes	Yes	Yes	2	Three times or more	No	Yes	No	No	No	No	No	No	Yes
287	South Africa	Yes	31	Female	Gauteng	I was born in South Africa		University Undergraduate degree holder	Legally married	My spouse/partner;My child(ren)	Adults over 70 years of age: 0 Adults between 18 and 70 years of age: 1 Children between 12 and under 18 years of age: 0 Children under 12 years of age: 1	a small town	3	Last two days	No		2	No violence or discrimination	At home, with my housemates	Unemployed	No	No	Not applicable (if jobless or student)	0	0	Not applicable (if jobless or student)			Yes	Yes	Yes	Yes	No	Yes	Yes	No	No	Yes	4	Three times or more	No	No	No	No	No	No	No	No	Yes
288	South Africa	Yes	47	Female	Mpumalanga	I was born in South Africa		Secondary School	Legally married	My parent(s);My spouse/partner;My child(ren)	Adults over 70 years of age: 2 Adults between 18 and 70 years of age: 1 Children between 12 and under 18 years of age: 1 Children under 12 years of age: 1	a small town	0	No contacts with persons outside my household	No		3	No violence or discrimination	At home, by myself	Unemployed	No	No	Not applicable (if jobless or student)	0	0	Not applicable (if jobless or student)			Yes	Yes	Yes	Yes	No	Yes	Yes	Yes	No	Yes	2	Three times or more	No	No	No	No	No	No	No	No	Yes
289	South Africa	Yes	30	Female	Gauteng	I was born in South Africa		Secondary School	Legally married	My parent(s);My spouse/partner;My child(ren);My sibling(s) or other relative(s)	Adults over 70 years of age: 0 Adults between 18 and 70 years of age: 4 Children between 12 and under 18 years of age: 0 Children under 12 years of age: 2	a major city suburb	2	No contacts with persons outside my household	No		1	No violence or discrimination	At home, by myself	Self-employed	No	No	Work from home	0	0	No	I am at home but not working	Own transport (vehicle, motorcycle, bicycle)	Yes	Yes	Yes	No	No	Yes	No	Yes	No	Yes	1	Three times or more	No	No	No	No	No	No	No	Yes	Yes
290	South Africa	Yes	26	Male	Gauteng	I was born in South Africa		University Undergraduate degree holder	Single	My child(ren);I live alone	Adults over 70 years of age: 0 Adults between 18 and 70 years of age: 3 Children between 12 and under 18 years of age: 3 Children under 12 years of age: 1	a major city suburb	0	No contacts with persons outside my household	No		3	No violence or discrimination	Not Applicable (no children at home)	Work for a person, institution or company	Yes	Yes	Work from home	0	3	Yes			Yes	No	Yes	Yes	No	Yes	Yes	Yes	No	Yes	5	Three times or more	Yes	No	No	No	No	No	No	Yes	No
291	South Africa	Yes	27	Female	Gauteng	I was born in South Africa		University Undergraduate degree holder	Single	My parent(s);My sibling(s) or other relative(s)	Adults over 70 years of age: 0 Adults between 18 and 70 years of age: 4 Children between 12 and under 18 years of age: 0 Children under 12 years of age: 2	a major city suburb	2	No contacts with persons outside my household	No		4	No violence or discrimination	At home, by myself	Work for a person, institution or company	No	No	Work from home	5	0	Yes			Yes	Yes	Yes	No	No	Yes	Yes	Yes	Yes	Yes	3	Three times or more	No	No	No	No	No	No	No	No	Yes
293	South Africa	Yes	20	Female	Gauteng	I was born in South Africa		Secondary School	Single	My parent(s);My sibling(s) or other relative(s)	Adults over 70 years of age: 0 Adults between 18 and 70 years of age: 3 Children between 12 and under 18 years of age: 2 Children under 12 years of age: 2	a small town	0	No contacts with persons outside my household	Yes	I felt it was unsafe to go out to buy food	3	No violence or discrimination	At home, with my housemates	Work for a person, institution or company	No	No	Work in an open space (market, shop, roadside, etc)	3	0	No	It is not possible with my job	Own transport (vehicle, motorcycle, bicycle)	Yes	Yes	Yes	Yes	No	Yes	Yes	Yes	Yes	Yes	3	Three times or more	No	No	No	No	No	No	No	No	Yes
292	South Africa	Yes	29	Female	Mpumalanga	I was born in South Africa		Secondary School	Cohabitation	My spouse/partner	Adults over 70 years of age: 0 Adults between 18 and 70 years of age: 1 Children between 12 and under 18 years of age: 0 Children under 12 years of age: 1	a small town	2	No contacts with persons outside my household	No		5	No violence or discrimination	At home, with my housemates	Work for a person, institution or company	No	No	Work in a closed indoor space with several people (office, …., etc.)	6	0	No	It is not possible with my job	Own transport (vehicle, motorcycle, bicycle)	Yes	Yes	No	Yes	No	No	Yes	Yes	Yes	Yes	1	Three times or more	No	No	No	No	No	No	No	Yes	No
294	South Africa	Yes	62	Female	Gauteng	I was born in South Africa		University Postgraduate degree holder	Single	I live alone	Adults over 70 years of age: 0 Adults between 18 and 70 years of age: 0 Children between 12 and under 18 years of age: 0 Children under 12 years of age: 0	a major city suburb	0	More than one week ago	No		3	No violence or discrimination	Not Applicable (no children at home)	Work for a person, institution or company	No	No	Work in a closed indoor space with several people (office, …., etc.)	5	5	Yes			Yes	Yes	Yes	Yes	No	Yes	Yes	Yes	Yes	Yes	2	Three times or more	No	No	No	No	No	No	No	No	No
295	South Africa	Yes	27	Female	Gauteng	I was born in South Africa		University Undergraduate degree holder	Single	My parent(s);My sibling(s) or other relative(s)	Adults over 70 years of age: 0 Adults between 18 and 70 years of age: 1 Children between 12 and under 18 years of age: 1 Children under 12 years of age: 0	a small town	1	No contacts with persons outside my household	No		2	No violence or discrimination	Other	Student	No	No	Not applicable (if jobless or student)	0	0	Not applicable (if jobless or student)			No	Yes	Yes	Yes	No	Yes	Yes	Yes	No	Yes	2	Three times or more	No	No	No	No	No	No	No	No	Yes
296	South Africa	Yes	35	Female	Gauteng	I was born in South Africa		University Undergraduate degree holder	Legally married	My spouse/partner;My child(ren)	Adults over 70 years of age: 0 Adults between 18 and 70 years of age: 1 Children between 12 and under 18 years of age: 0 Children under 12 years of age: 1	a major city suburb	0	No contacts with persons outside my household	No		1	No violence or discrimination	At home, by myself	Work for the government	No	No	Work in a closed indoor space with several people (office, …., etc.)	5	0	Yes			Yes	No	No	No	No	Yes	No	No	No	Yes	1	Two times	No	No	No	No	No	No	No	No	No
297	South Africa	Yes	29	Female	Gauteng	I was born in South Africa		University Postgraduate degree holder	Single	My spouse/partner	Adults over 70 years of age: 0 Adults between 18 and 70 years of age: 1 Children between 12 and under 18 years of age: 0 Children under 12 years of age: 0	a major city suburb	0	No contacts with persons outside my household	No		2	No violence or discrimination	Not Applicable (no children at home)	Unemployed	No	No	Not applicable (if jobless or student)	0	0	Not applicable (if jobless or student)			Yes	Yes	Yes	No	No	No	Yes	Yes	Yes	Yes	4	Two times	No	No	No	No	No	No	No	No	Yes
298	South Africa	Yes	27	Female	Gauteng	I was born outside of South Africa	Botswana	University Postgraduate degree holder	Legally married	My spouse/partner;My child(ren)	Adults over 70 years of age: 0 Adults between 18 and 70 years of age: 1 Children between 12 and under 18 years of age: 0 Children under 12 years of age: 1	a major city suburb	0	No contacts with persons outside my household	No		1	No violence or discrimination	At home, with my housemates	Unemployed	No	No	Not applicable (if jobless or student)	0	0	Not applicable (if jobless or student)			Yes	Yes	Yes	No	Yes	Yes	Yes	Yes	Yes	Yes	2	Three times or more	No	No	No	No	No	No	No	No	No
299	South Africa	Yes	21	Female	Gauteng	I was born in South Africa		University Undergraduate degree holder	Single	My parent(s);My sibling(s) or other relative(s)	Adults over 70 years of age: 2 Adults between 18 and 70 years of age: 5 Children between 12 and under 18 years of age: 2 Children under 12 years of age: 0	a major city suburb	0	No contacts with persons outside my household	No		2	No violence or discrimination	Not Applicable (no children at home)	Student	No	No	Not applicable (if jobless or student)	4	0	Not applicable (if jobless or student)			Yes	No	Yes	No	No	Yes	Yes	Yes	No	Yes	1	Three times or more	No	No	No	No	No	No	No	No	Yes
301	South Africa	Yes	21	Female	Limpopo	I was born in South Africa		Secondary School	Single	My parent(s);My sibling(s) or other relative(s)	Adults over 70 years of age: 0 Adults between 18 and 70 years of age: 2 Children between 12 and under 18 years of age: 0 Children under 12 years of age: 0	a small town	5	Today	No		2	No violence or discrimination	Not Applicable (no children at home)	Student	No	No	Not applicable (if jobless or student)	5	0	Not applicable (if jobless or student)			No	Yes	Yes	No	No	Yes	No	No	No	Yes	3	None	No	No	No	No	No	No	No	Yes	Yes
300	South Africa	Yes	28	Female	Gauteng	I was born in South Africa		University Postgraduate degree holder	Single	My parent(s);My sibling(s) or other relative(s)	Adults over 70 years of age: 0 Adults between 18 and 70 years of age: 4 Children between 12 and under 18 years of age: 0 Children under 12 years of age: 0	a major city suburb	0	No contacts with persons outside my household	No		3	No violence or discrimination	Not Applicable (no children at home)	Work for a person, institution or company	No	No	Work in a closed indoor space with several people (office, …., etc.)	5	0	Yes			Yes	Yes	Yes	Yes	No	Yes	No	Yes	Yes	Yes	1	Three times or more	No	No	No	No	No	No	No	No	Yes
302	South Africa	Yes	25	Female	Gauteng	I was born in South Africa		University Postgraduate degree holder	Legally married	My parent(s);My spouse/partner;My child(ren);My sibling(s) or other relative(s)	Adults over 70 years of age: 0 Adults between 18 and 70 years of age: 5 Children between 12 and under 18 years of age: 0 Children under 12 years of age: 1	a major city suburb	0	No contacts with persons outside my household	No		2	No violence or discrimination	At home, by myself	Work for a person, institution or company	No	No	Work from home	5	0	Yes			Yes	Yes	Yes	Yes	No	Yes	Yes	Yes	Yes	Yes	1	Three times or more	No	No	No	No	No	No	No	No	Yes
303	South Africa	Yes	27	Female	Gauteng	I was born in South Africa		University Undergraduate degree holder	Single	My parent(s);My sibling(s) or other relative(s)	Adults over 70 years of age: 0 Adults between 18 and 70 years of age: 5 Children between 12 and under 18 years of age: 0 Children under 12 years of age: 0	a major city suburb	0	No contacts with persons outside my household	No		4	No violence or discrimination	Not Applicable (no children at home)	Unemployed	No	No	Work in a closed indoor space with several people (office, …., etc.)	5	0	Not applicable (if jobless or student)			Yes	Yes	Yes	No	No	Yes	No	No	Yes	Yes	1	None	No	No	No	No	No	No	No	No	No
304	South Africa	Yes	32	Female	Gauteng	I was born in South Africa		University Postgraduate degree holder	Legally married	My spouse/partner;My child(ren);My sibling(s) or other relative(s)	Adults over 70 years of age: 1 Adults between 18 and 70 years of age: 2 Children between 12 and under 18 years of age: 0 Children under 12 years of age: 1	a major city suburb	0	No contacts with persons outside my household	No		1	No violence or discrimination	At home, by myself	Work for the government	No	No	Work in a closed indoor space with several people (office, …., etc.)	5	0	No	It is possible, but is not allowed by my employer	Own transport (vehicle, motorcycle, bicycle)	Yes	Yes	Yes	Yes	No	Yes	No	No	Yes	Yes	2	Three times or more	No	No	No	No	No	No	No	No	No
305	South Africa	Yes	48	Female	Gauteng	I was born in South Africa		University Postgraduate degree holder	Legally married	My spouse/partner;My child(ren)	Adults over 70 years of age: 0 Adults between 18 and 70 years of age: 6 Children between 12 and under 18 years of age: 1 Children under 12 years of age: 1	a major city suburb	4	No contacts with persons outside my household	No		4	No violence or discrimination	At home, with my housemates	Work for a person, institution or company	No	Yes	Work in a closed indoor space with several people (office, …., etc.)	5	0	Yes			Yes	Yes	Yes	Yes	No	Yes	Yes	Yes	No	Yes	2	Three times or more	No	No	No	No	No	No	No	No	Yes
306	South Africa	Yes	31	Female	Gauteng	I was born in South Africa		University Postgraduate degree holder	Legally married	My spouse/partner;My child(ren)	Adults over 70 years of age: 0 Adults between 18 and 70 years of age: 1 Children between 12 and under 18 years of age: 0 Children under 12 years of age: 1	a major city suburb	1	No contacts with persons outside my household	No		4	No violence or discrimination	At home, with my housemates	Work for a person, institution or company	No	No	Work from home	5	0	Yes			Yes	Yes	Yes	Yes	No	Yes	No	No	Yes	Yes	2	Three times or more	No	No	No	No	No	No	No	Yes	Yes
308	South Africa	Yes	49	Male	Mpumalanga	I was born outside of South Africa	Zimbabwe	University Postgraduate degree holder	Divorced	I live alone	Adults over 70 years of age: 0 Adults between 18 and 70 years of age: 2 Children between 12 and under 18 years of age: 0 Children under 12 years of age: 0	a major city suburb	2	No contacts with persons outside my household	No		3	No violence or discrimination	Not Applicable (no children at home)	Work for a person, institution or company	No	No	Work from home	0	0	Yes			Yes	No	Yes	Yes	Yes	Yes	No	Yes	Yes	Yes	1	Three times or more	No	No	No	No	No	No	No	No	No
307	South Africa	Yes	21	Female	Gauteng	I was born in South Africa		Secondary School	Single	My parent(s)	Adults over 70 years of age: 0 Adults between 18 and 70 years of age: 2 Children between 12 and under 18 years of age: 0 Children under 12 years of age: 0	a small town	0	No contacts with persons outside my household	No		2	No violence or discrimination	Not Applicable (no children at home)	Student	No	No	Not applicable (if jobless or student)	2	0	Not applicable (if jobless or student)			Yes	Yes	Yes	Yes	No	Yes	No	Yes	Yes	Yes	2	Three times or more	No	No	No	No	No	No	No	No	Yes
309	South Africa	Yes	31	Female	Gauteng	I was born in South Africa		University Undergraduate degree holder	Single	I live alone	Adults over 70 years of age: 0 Adults between 18 and 70 years of age: 0 Children between 12 and under 18 years of age: 0 Children under 12 years of age: 0	a major city suburb	0	Last two days	No		3	No violence or discrimination	Not Applicable (no children at home)	Work for the government	Yes	Yes	Work in an open space (market, shop, roadside, etc)	4	2	No	It is not possible with my job	Own transport (vehicle, motorcycle, bicycle)	No	No	Yes	Yes	Yes	Yes	Yes	No	No	Yes	5	Three times or more	No	Yes	No	No	No	No	No	Yes	No
310	South Africa	Yes	74	Female	Gauteng	I was born in South Africa		University Undergraduate degree holder	Widow/widower	I live alone	Adults over 70 years of age: 0 Adults between 18 and 70 years of age: 0 Children between 12 and under 18 years of age: 00 Children under 12 years of age: 0	a major city suburb	4	No contacts with persons outside my household	No		1	No violence or discrimination	Not Applicable (no children at home)	Unemployed	No	No	Not applicable (if jobless or student)	0	0	Not applicable (if jobless or student)			Yes	Yes	Yes	Yes	No	Yes	No	Yes	No	Yes	1	Three times or more	No	No	No	No	No	No	No	No	No
312	South Africa	Yes	52	Female	Mpumalanga	I was born in South Africa		Secondary School	Legally married	My spouse/partner	Adults over 70 years of age: 1 Adults between 18 and 70 years of age: 57 Children between 12 and under 18 years of age: 0 Children under 12 years of age: 0	a small town	1	More than one week ago	No		3	No violence or discrimination	Not Applicable (no children at home)	Unemployed	No	No	Not applicable (if jobless or student)	0	0	Not applicable (if jobless or student)			Yes	Yes	Yes	Yes	Yes	Yes	No	No	No	Yes	2	None	No	No	No	No	No	No	No	Yes	Yes
311	South Africa	Yes	28	Female	Gauteng	I was born in South Africa		University Undergraduate degree holder	Legally married	My spouse/partner	Adults over 70 years of age: 0 Adults between 18 and 70 years of age: 1 Children between 12 and under 18 years of age: 0 Children under 12 years of age: 0	a major city suburb	8	No contacts with persons outside my household	No		3	No violence or discrimination	Not Applicable (no children at home)	Work for a person, institution or company	No	No	Work from home	5	0	Yes			Yes	No	Yes	Yes	No	Yes	Yes	No	No	No	3	Three times or more	No	No	No	No	No	No	No	Yes	Yes
314	South Africa	Yes	38	Female	Gauteng	I was born in South Africa		University Undergraduate degree holder	Single	My child(ren)	Adults over 70 years of age: 0 Adults between 18 and 70 years of age: 2 Children between 12 and under 18 years of age: 0 Children under 12 years of age: 1	a small town	20	More than one week ago	Yes	Little food available in shops, market	5	No violence or discrimination	At home, by myself	Work for a person, institution or company	Yes	Yes	Work in a closed indoor space with several people (office, …., etc.)	4	2	Yes			Yes	Yes	Yes	Yes	No	Yes	Yes	No	No	Yes	4	Three times or more	Yes	Yes	No	No	Yes	No	No	No	Yes
313	South Africa	Yes	35	Female	Gauteng	I was born in South Africa		University Undergraduate degree holder	Legally married	My parent(s);My spouse/partner	Adults over 70 years of age: 1 Adults between 18 and 70 years of age: 2 Children between 12 and under 18 years of age: 0 Children under 12 years of age: 0	a major city suburb	0	No contacts with persons outside my household	No		3	No violence or discrimination	Not Applicable (no children at home)	Self-employed	No	No	Work in an open space (market, shop, roadside, etc)	7	0	No	It is not possible with my job	Own transport (vehicle, motorcycle, bicycle)	Yes	Yes	Yes	Yes	Yes	Yes	Yes	Yes	Yes	Yes	1	Three times or more	No	No	No	No	No	No	No	Yes	Yes
315	South Africa	Yes	46	Male	Gauteng	I was born in South Africa		Secondary School	Legally married	My parent(s);My spouse/partner;My child(ren);My sibling(s) or other relative(s)	Adults over 70 years of age: 1 Adults between 18 and 70 years of age: 3 Children between 12 and under 18 years of age: 2 Children under 12 years of age: 0	a major city suburb	0	No contacts with persons outside my household	No		1	No violence or discrimination	At home, with my housemates	Work for a person, institution or company	No	No	Work in a closed indoor space with several people (office, …., etc.)	5	0	Yes			Yes	No	Yes	No	No	Yes	No	Yes	No	Yes	1	Three times or more	No	No	No	No	No	No	No	No	Yes
317	South Africa	Yes	52	Female	Gauteng	I was born in South Africa		University Undergraduate degree holder	Widow/widower	My parent(s);My child(ren)	Adults over 70 years of age: 1 Adults between 18 and 70 years of age: 1 Children between 12 and under 18 years of age: 0 Children under 12 years of age: 0	a small town	6	Last two days	No		2	No violence or discrimination	Not Applicable (no children at home)	Work for the government	No	No	Work in a closed indoor space with several people (office, …., etc.)	5	0	No	Other	Own transport (vehicle, motorcycle, bicycle)	Yes	Yes	Yes	Yes	No	Yes	No	Yes	No	Yes	2	Three times or more	No	No	No	No	No	No	No	Yes	Yes
318	South Africa	Yes	57	Female	KwaZulu Natal	I was born in South Africa		University Undergraduate degree holder	Legally married	My spouse/partner	Adults over 70 years of age: 0 Adults between 18 and 70 years of age: 3 Children between 12 and under 18 years of age: 0 Children under 12 years of age: 0	a major city suburb	2	No contacts with persons outside my household	No		3	No violence or discrimination	Not Applicable (no children at home)	Self-employed	No	No	Work in a closed indoor space with several people (office, …., etc.)	5	0	Yes			Yes	Yes	Yes	Yes	No	Yes	Yes	No	No	Yes	1	Three times or more	No	No	No	No	No	No	No	No	Yes
316	South Africa	Yes	33	Male	Gauteng	I was born in South Africa		University Undergraduate degree holder	Legally married	My spouse/partner;My child(ren)	Adults over 70 years of age: 0 Adults between 18 and 70 years of age: 1 Children between 12 and under 18 years of age: 0 Children under 12 years of age: 4	a major city suburb	0	No contacts with persons outside my household	No		3	No violence or discrimination	At home, with a house help/nanny	Work for a person, institution or company	Yes	No	Work from home	4.5	4.5	Yes			Yes	No	Yes	Yes	No	Yes	Yes	No	No	Yes	2	Three times or more	No	No	No	No	No	No	No	No	Yes
319	South Africa	Yes	35	Female	Gauteng	I was born in South Africa		Secondary School	Legally married	My spouse/partner;My child(ren)	Adults over 70 years of age: 0 Adults between 18 and 70 years of age: 1 Children between 12 and under 18 years of age: 1 Children under 12 years of age: 2	a small town	2	No contacts with persons outside my household	No		3	No violence or discrimination	At home, by myself	Self-employed	Yes	No	Work in an open space (market, shop, roadside, etc)	5	5	No	It is not possible with my job	Own transport (vehicle, motorcycle, bicycle)	Yes	Yes	Yes	Yes	No	Yes	Yes	Yes	Yes	Yes	1	Three times or more	No	No	No	No	No	No	No	Yes	No
327	South Africa	Yes	25	Female	Gauteng	I was born in South Africa		University Undergraduate degree holder	Legally married	My spouse/partner	Adults over 70 years of age: 0 Adults between 18 and 70 years of age: 1 Children between 12 and under 18 years of age: 0 Children under 12 years of age: 1	a major city suburb	3	No contacts with persons outside my household	No		4	No violence or discrimination	At home, by myself	Unemployed	Yes	Yes	Not applicable (if jobless or student)	0	0	Not applicable (if jobless or student)			Yes	Yes	Yes	No	No	No	Yes	Yes	No	Yes	2	Three times or more	No	No	No	No	No	No	No	No	Yes
321	South Africa	Yes	48	Male	Mpumalanga	I was born in South Africa		Secondary School	Legally married	My parent(s);My spouse/partner;My child(ren)	Adults over 70 years of age: 1 Adults between 18 and 70 years of age: 4 Children between 12 and under 18 years of age: 2 Children under 12 years of age: 1	a small town	8	More than one week ago	No		3	No violence or discrimination	At home, by myself	Work for a person, institution or company	No	No	Work in a closed indoor space with several people (office, …., etc.)	6	0	No	It is not possible with my job	Own transport (vehicle, motorcycle, bicycle)	Yes	Yes	No	No	No	Yes	Yes	No	No	No	5	Three times or more	No	No	No	No	No	No	No	No	Yes
320	South Africa	Yes	36	Male	Gauteng	I was born in South Africa		University Postgraduate degree holder	Legally married	My spouse/partner;My child(ren)	Adults over 70 years of age: 0 Adults between 18 and 70 years of age: 1 Children between 12 and under 18 years of age: 0 Children under 12 years of age: 2	a major city suburb	2	More than one week ago	No		2	No violence or discrimination	At home, with my housemates	Work for a person, institution or company	Yes	No	Work in a closed indoor space alone (office, …., etc.)	5	1	No	Other	Own transport (vehicle, motorcycle, bicycle)	Yes	Yes	Yes	Yes	No	Yes	Yes	Yes	No	Yes	2	Three times or more	No	No	No	No	No	No	No	No	Yes
322	South Africa	Yes	32	Female	Gauteng	I was born in South Africa		University Postgraduate degree holder	Legally married	My spouse/partner	Adults over 70 years of age: 0 Adults between 18 and 70 years of age: 1 Children between 12 and under 18 years of age: 0 Children under 12 years of age: 2	a major city suburb	0	No contacts with persons outside my household	No		1	No violence or discrimination	At home, by myself	Self-employed	No	No	Work from home	0	0	Yes			Yes	Yes	Yes	Yes	No	Yes	Yes	Yes	Yes	Yes	1	Three times or more	No	No	No	No	No	No	No	No	No
323	South Africa	Yes	36	Female	Gauteng	I was born in South Africa		Secondary School	Legally married	My parent(s);My spouse/partner;My child(ren)	Adults over 70 years of age: 0 Adults between 18 and 70 years of age: 3 Children between 12 and under 18 years of age: 0 Children under 12 years of age: 1	a small town	0	No contacts with persons outside my household	No		3	No violence or discrimination	At home, by myself	Work for the government	Yes	No	Work in a closed indoor space alone (office, …., etc.)	5	0	No	I am at home but not working	Own transport (vehicle, motorcycle, bicycle)	Yes	Yes	Yes	Yes	No	Yes	Yes	Yes	Yes	Yes	1	Three times or more	No	No	No	No	No	No	No	No	Yes
324	South Africa	Yes	57	Female	North West	I was born in South Africa		Secondary School	Legally married	My spouse/partner;My child(ren)	Adults over 70 years of age: 1 Adults between 18 and 70 years of age: 4 Children between 12 and under 18 years of age: 0 Children under 12 years of age: 1	a small town	0	No contacts with persons outside my household	No		4	No violence or discrimination	At home, by myself	Self-employed	No	No	Work in an open space (market, shop, roadside, etc)	6	0	Not applicable (if jobless or student)			Yes	Yes	Yes	Yes	No	Yes	Yes	No	No	Yes	3	Three times or more	No	No	No	No	No	No	No	Yes	Yes
325	South Africa	Yes	34	Female	Gauteng	I was born in South Africa		University Postgraduate degree holder	Legally married	My spouse/partner;My child(ren)	Adults over 70 years of age: 0 Adults between 18 and 70 years of age: 2 Children between 12 and under 18 years of age: 0 Children under 12 years of age: 2	a major city suburb	0	No contacts with persons outside my household	No		5	No violence or discrimination	At home, with my housemates	Unemployed	No	No	Not applicable (if jobless or student)	0	0	Not applicable (if jobless or student)			Yes	Yes	Yes	Yes	No	Yes	Yes	Yes	No	Yes	3	Three times or more	No	No	No	No	No	No	No	Yes	Yes
326	South Africa	Yes	43	Female	KwaZulu Natal	I was born in South Africa		University Undergraduate degree holder	Legally married	My spouse/partner;My child(ren)	Adults over 70 years of age: 0 Adults between 18 and 70 years of age: 4 Children between 12 and under 18 years of age: 2 Children under 12 years of age: 1	a major city suburb	2	No contacts with persons outside my household	No		2	No violence or discrimination	At home, by myself	Work for a person, institution or company	Yes	Yes	Work in a closed indoor space alone (office, …., etc.)	7	3	No	It is not possible with my job	Own transport (vehicle, motorcycle, bicycle)	Yes	Yes	Yes	Yes	Yes	Yes	Yes	Yes	Yes	Yes	1	Three times or more	No	No	No	No	No	No	No	No	No
328	South Africa	Yes	38	Male	Gauteng	I was born in South Africa		University Undergraduate degree holder	Single	My parent(s)	Adults over 70 years of age: 0 Adults between 18 and 70 years of age: 2 Children between 12 and under 18 years of age: 0 Children under 12 years of age: 0	a major city suburb	20	More than one week ago	No		5	No violence or discrimination	Not Applicable (no children at home)	Work for a person, institution or company	Yes	Yes	Work in a closed indoor space with several people (office, …., etc.)	5	7	No	It is not possible with my job	Own transport (vehicle, motorcycle, bicycle)	Yes	Yes	Yes	Yes	Yes	Yes	Yes	Yes	Yes	Yes	3	Three times or more	No	Yes	No	No	No	No	No	No	Yes
329	South Africa	Yes	36	Female	Gauteng	I was born in South Africa		University Postgraduate degree holder	Legally married	My spouse/partner	Adults over 70 years of age: 0 Adults between 18 and 70 years of age: 1 Children between 12 and under 18 years of age: 0 Children under 12 years of age: 0	a major city suburb	0	No contacts with persons outside my household	No		3	Discrimination because of my social/economic status	Not Applicable (no children at home)	Work for a person, institution or company	Yes	No	Work in a closed indoor space alone (office, …., etc.)	5	0	Yes			Yes	No	Yes	No	No	Yes	No	No	No	Yes	1	Three times or more	No	No	No	No	No	No	No	Yes	Yes
330	South Africa	Yes	14	Male	Western Cape	I was born in South Africa		Secondary School	Single	My parent(s);My sibling(s) or other relative(s)	Adults over 70 years of age: 0 Adults between 18 and 70 years of age: 2 Children between 12 and under 18 years of age: 2 Children under 12 years of age: 0	a major city suburb	1	No contacts with persons outside my household	No		2	No violence or discrimination	At home, with my housemates	Student	No	No	Not applicable (if jobless or student)	6	0	Not applicable (if jobless or student)			Yes	Yes	Yes	Yes	No	Yes	Yes	Yes	Yes	Yes	2	Three times or more	No	Yes	No	No	No	No	No	Yes	Yes
332	South Africa	Yes	28	Female	Gauteng	I was born in South Africa		University Undergraduate degree holder	Legally married	My spouse/partner	Adults over 70 years of age: 0 Adults between 18 and 70 years of age: 1 Children between 12 and under 18 years of age: 0 Children under 12 years of age: 0	a major city suburb	0	No contacts with persons outside my household	No		5	No violence or discrimination	Not Applicable (no children at home)	Work for a person, institution or company	No	No	Work from home	5	0	Yes			Yes	Yes	Yes	Yes	No	Yes	Yes	Yes	Yes	Yes	2	Three times or more	No	No	No	No	No	No	No	No	Yes
333	South Africa	Yes	16	Male	Western Cape	I was born in South Africa		Secondary School	Single	My parent(s);My sibling(s) or other relative(s)	Adults over 70 years of age: 0 Adults between 18 and 70 years of age: 1 Children between 12 and under 18 years of age: 1 Children under 12 years of age: 1	a major city suburb	0	No contacts with persons outside my household	No		2	No violence or discrimination	At home, by myself	Student	No	No	Not applicable (if jobless or student)	5	0	Not applicable (if jobless or student)			Yes	Yes	Yes	Yes	No	Yes	No	Yes	No	Yes	3	Three times or more	No	No	No	No	No	No	No	No	No
334	South Africa	Yes	31	Female	Gauteng	I was born in South Africa		University Postgraduate degree holder	Legally married	My spouse/partner	Adults over 70 years of age: 0 Adults between 18 and 70 years of age: 1 Children between 12 and under 18 years of age: 0 Children under 12 years of age: 0	a major city suburb	0	No contacts with persons outside my household	No		3	No violence or discrimination	Not Applicable (no children at home)	Work for a person, institution or company	Yes	No	Work from home	5	0	Yes			Yes	No	Yes	Yes	No	Yes	Yes	No	No	Yes	3	Three times or more	No	No	No	No	No	No	No	No	No
331	South Africa	Yes	38	Female	Gauteng	I was born in South Africa		Secondary School	Legally married	My spouse/partner;My child(ren)	Adults over 70 years of age: 0 Adults between 18 and 70 years of age: 1 Children between 12 and under 18 years of age: 0 Children under 12 years of age: 2	a major city suburb	0	No contacts with persons outside my household	No		1	No violence or discrimination	At home, by myself	Work for a person, institution or company	No	No	Work in a closed indoor space with several people (office, …., etc.)	5	0	Yes			Yes	Yes	Yes	Yes	No	Yes	No	Yes	No	Yes	1	Three times or more	No	No	No	No	No	No	No	No	No
335	South Africa	Yes	43	Female	Gauteng	I was born in South Africa		Secondary School	Legally married	My spouse/partner;My child(ren)	Adults over 70 years of age: 0 Adults between 18 and 70 years of age: 1 Children between 12 and under 18 years of age: 0 Children under 12 years of age: 2	a major city suburb	0	No contacts with persons outside my household	No		2	No violence or discrimination	At home, with my housemates	Work for a person, institution or company	Yes	No	Work from home	0	0	Yes			Yes	No	Yes	No	No	No	No	No	No	Yes	3	Three times or more	No	No	No	No	No	No	No	No	No
342	South Africa	Yes	48	Female	Western Cape	I was born in South Africa		Secondary School	Legally married	My spouse/partner	Adults over 70 years of age: 0 Adults between 18 and 70 years of age: 3 Children between 12 and under 18 years of age: 0 Children under 12 years of age: 0	a small town	0	Last 3 to 5 days	No		3	No violence or discrimination	Not Applicable (no children at home)	Self-employed	Yes	No	Work in other people's homes	5	0	Yes			Yes	Yes	Yes	No	No	Yes	Yes	Yes	No	Yes	2	Three times or more	No	Yes	No	No	No	No	No	Yes	Yes
336	South Africa	Yes	33	Female	Gauteng	I was born in South Africa		University Undergraduate degree holder	Legally married	My spouse/partner	Adults over 70 years of age: 0 Adults between 18 and 70 years of age: 2 Children between 12 and under 18 years of age: 0 Children under 12 years of age: 2	a major city suburb	0	No contacts with persons outside my household	No		4	No violence or discrimination	At home, by myself	Self-employed	No	No	Not applicable (if jobless or student)	0	0	No	I am at home but not working	Own transport (vehicle, motorcycle, bicycle)	Yes	Yes	Yes	Yes	No	Yes	Yes	Yes	Yes	Yes	1	Three times or more	No	No	No	No	No	No	No	No	No
338	South Africa	Yes	40	Female	Gauteng	I was born in South Africa		Secondary School	Legally married	My parent(s);My spouse/partner;My child(ren)	Adults over 70 years of age: 0 Adults between 18 and 70 years of age: 2 Children between 12 and under 18 years of age: 1 Children under 12 years of age: 2	a major city suburb	0	No contacts with persons outside my household	No		2	No violence or discrimination	At home, with my housemates	Self-employed	No	No	Work from home	5	0	Yes			Yes	No	Yes	Yes	No	Yes	Yes	No	No	Yes	3	Three times or more	No	No	No	No	No	No	No	No	Yes
337	South Africa	Yes	47	Female	Gauteng	I was born in South Africa		University Postgraduate degree holder	Legally married	My spouse/partner;My child(ren)	Adults over 70 years of age: 0 Adults between 18 and 70 years of age: 1 Children between 12 and under 18 years of age: 1 Children under 12 years of age: 0	a major city suburb	0	No contacts with persons outside my household	No		5	No violence or discrimination	At home, by myself	Self-employed	Yes	Yes	Work from home	6	0	Yes			Yes	Yes	Yes	Yes	Yes	Yes	Yes	Yes	Yes	Yes	5	Three times or more	No	No	No	No	No	No	No	No	No
339	South Africa	Yes	43	Male	Gauteng	I was born in South Africa		Secondary School	Divorced	I live alone	Adults over 70 years of age: 0 Adults between 18 and 70 years of age: 0 Children between 12 and under 18 years of age: 0 Children under 12 years of age: 0	a major city suburb	0	No contacts with persons outside my household	No		1	No violence or discrimination	Not Applicable (no children at home)	Work for a person, institution or company	No	No	Work from home	5	0	Yes			Yes	Yes	Yes	Yes	Yes	Yes	No	Yes	Yes	Yes	3	Two times	No	No	No	No	No	No	No	No	No
343	South Africa	Yes	40	Male	Gauteng	I was born in South Africa		Secondary School	Legally married	My spouse/partner;My child(ren)	Adults over 70 years of age: 0 Adults between 18 and 70 years of age: 1 Children between 12 and under 18 years of age: 0 Children under 12 years of age: 1	a major city suburb	2	No contacts with persons outside my household	No		2	Discrimination because of my ethnicity, race or nationality	At home, with my housemates	Self-employed	Yes	No	Work in other people's homes	5	2	Not applicable (if jobless or student)			Yes	Yes	Yes	No	No	No	Yes	Yes	No	Yes	3	Three times or more	No	No	No	No	No	No	No	No	Yes
341	South Africa	Yes	55	Female	Gauteng	I was born in South Africa		University Undergraduate degree holder	Single	I live alone	Adults over 70 years of age: 0 Adults between 18 and 70 years of age: 0 Children between 12 and under 18 years of age: 0 Children under 12 years of age: 0	a major city suburb	0	No contacts with persons outside my household	No		2	No violence or discrimination	Not Applicable (no children at home)	Work for a person, institution or company	No	No	Work from home	5	0	Yes			Yes	Yes	Yes	No	Yes	Yes	Yes	Yes	Yes	Yes	2	Three times or more	No	No	No	No	No	No	No	No	No
340	South Africa	Yes	26	Female	KwaZulu Natal	I was born in South Africa		University Undergraduate degree holder	Legally married	My spouse/partner	Adults over 70 years of age: 0 Adults between 18 and 70 years of age: 1 Children between 12 and under 18 years of age: 0 Children under 12 years of age: 0	a major city suburb	0	No contacts with persons outside my household	No		4	No violence or discrimination	Not Applicable (no children at home)	Work for the government	No	No	Work from home	5	0	Yes			Yes	Yes	Yes	Yes	No	Yes	Yes	Yes	No	Yes	1	Three times or more	No	No	No	No	No	No	No	No	No
345	South Africa	Yes	67	Male	Gauteng	I was born in South Africa		Secondary School	Legally married	My child(ren)	Adults over 70 years of age: 0 Adults between 18 and 70 years of age: 2 Children between 12 and under 18 years of age: 1 Children under 12 years of age: 1	a major city suburb	0	No contacts with persons outside my household	No		1	No violence or discrimination	At home, by myself	Self-employed	No	No	Work from home	0	0	Yes			Yes	Yes	Yes	Yes	No	Yes	No	No	No	No	1	Three times or more	No	No	No	No	No	No	No	No	Yes
348	South Africa	Yes	62	Female	Gauteng	I was born in South Africa		Secondary School	Divorced	My sibling(s) or other relative(s)	Adults over 70 years of age: 1 Adults between 18 and 70 years of age: 0 Children between 12 and under 18 years of age: 0 Children under 12 years of age: 0	a small town	4	More than one week ago	No		2	No violence or discrimination	Not Applicable (no children at home)	Work for a person, institution or company	No	No	Work in a closed indoor space alone (office, …., etc.)	6	0	Yes			Yes	Yes	Yes	Yes	No	Yes	Yes	Yes	No	Yes	4	Three times or more	No	No	No	No	No	No	No	No	Yes
346	South Africa	Yes	54	Female	Gauteng	I was born in South Africa		University Undergraduate degree holder	Legally married	My spouse/partner	Adults over 70 years of age: 0 Adults between 18 and 70 years of age: 1 Children between 12 and under 18 years of age: 0 Children under 12 years of age: 0	a small town	0	More than one week ago	No		2	No violence or discrimination	Not Applicable (no children at home)	Unemployed	No	No	Not applicable (if jobless or student)	0	0	Not applicable (if jobless or student)			Yes	Yes	Yes	No	No	Yes	No	Yes	Yes	Yes	1	Three times or more	No	No	No	No	No	No	No	Yes	No
358	South Africa	Yes	22	Male	Gauteng	I was born in South Africa		University Postgraduate degree holder	Single	My spouse/partner	Adults over 70 years of age: 0 Adults between 18 and 70 years of age: 1 Children between 12 and under 18 years of age: 0 Children under 12 years of age: 0	a major city suburb	0	No contacts with persons outside my household	No		1	No violence or discrimination	Not Applicable (no children at home)	Work for a person, institution or company	No	No	Work from home	5	0	Yes			Yes	Yes	Yes	Yes	No	No	Yes	Yes	Yes	Yes	1	Two times	No	No	No	No	No	No	No	No	Yes
347	South Africa	Yes	34	Female	KwaZulu Natal	I was born in South Africa		University Undergraduate degree holder	Legally married	My spouse/partner	Adults over 70 years of age: 0 Adults between 18 and 70 years of age: 2 Children between 12 and under 18 years of age: 0 Children under 12 years of age: 0	a major city suburb	0	No contacts with persons outside my household	No		3	No violence or discrimination	Not Applicable (no children at home)	Work for a person, institution or company	No	No	Work in a closed indoor space with several people (office, …., etc.)	3	0	Yes			Yes	Yes	Yes	Yes	No	Yes	No	Yes	Yes	Yes	4	Three times or more	No	No	No	No	No	No	No	Yes	No
350	South Africa	Yes	33	Female	Western Cape	I was born in South Africa		Secondary School	Legally married	My spouse/partner	Adults over 70 years of age: 0 Adults between 18 and 70 years of age: 1 Children between 12 and under 18 years of age: 0 Children under 12 years of age: 0	a major city suburb	0	Last 3 to 5 days	No		3	No violence or discrimination	Not Applicable (no children at home)	Unemployed	No	No	Not applicable (if jobless or student)	0	0	Not applicable (if jobless or student)			Yes	No	Yes	No	Yes	Yes	Yes	Yes	Yes	Yes	3	Three times or more	No	No	No	No	No	No	No	No	Yes
344	South Africa	Yes	40	Female	Gauteng	I was born in South Africa		University Postgraduate degree holder	Legally married	My spouse/partner;My child(ren)	Adults over 70 years of age: 1 Adults between 18 and 70 years of age: 1 Children between 12 and under 18 years of age: 1 Children under 12 years of age: 1	a major city suburb	3	No contacts with persons outside my household	No		1	No violence or discrimination	At home, by myself	Work for a person, institution or company	No	No	Work from home	5	0	Yes			Yes	No	Yes	No	No	Yes	No	Yes	Yes	Yes	2	Three times or more	No	No	No	No	No	No	No	No	Yes
353	South Africa	Yes	51	Female	KwaZulu Natal	I was born in South Africa		Secondary School	Legally married	My spouse/partner;My child(ren)	Adults over 70 years of age: 0 Adults between 18 and 70 years of age: 2 Children between 12 and under 18 years of age: 0 Children under 12 years of age: 0	a major city suburb	5	Last two days	No		2	No violence or discrimination	At home, by myself	Unemployed	No	No	Not applicable (if jobless or student)	0	0	Not applicable (if jobless or student)			Yes	Yes	Yes	No	No	Yes	No	No	No	Yes	2	Three times or more	No	No	No	No	No	No	No	No	No
349	South Africa	Yes	22	Female	Gauteng	I was born in South Africa		University Postgraduate degree holder	Single	My parent(s);My sibling(s) or other relative(s)	Adults over 70 years of age: 0 Adults between 18 and 70 years of age: 4 Children between 12 and under 18 years of age: 0 Children under 12 years of age: 1	a small town	3	More than one week ago	No		4	No violence or discrimination	Not Applicable (no children at home)	Work for a person, institution or company	No	No	Work from home	5	0	Yes			Yes	Yes	Yes	No	No	Yes	No	No	No	Yes	2	Three times or more	No	No	No	No	No	No	No	No	Yes
352	South Africa	Yes	48	Female	Gauteng	I was born in South Africa		Secondary School	Divorced	My parent(s);My child(ren)	Adults over 70 years of age: 1 Adults between 18 and 70 years of age: 1 Children between 12 and under 18 years of age: 0 Children under 12 years of age: 0	a major city suburb	3	No contacts with persons outside my household	No		1	No violence or discrimination	At home, by myself	Work for a person, institution or company	Yes	No	Work from home	5	0	Yes			Yes	Yes	Yes	No	No	Yes	No	No	No	Yes	2	Two times	No	No	No	No	No	No	No	No	Yes
354	South Africa	Yes	48	Female	Gauteng	I was born in South Africa		Secondary School	Legally married	My spouse/partner	Adults over 70 years of age: 0 Adults between 18 and 70 years of age: 1 Children between 12 and under 18 years of age: 0 Children under 12 years of age: 0	a small town	15	No contacts with persons outside my household	No		4	No violence or discrimination	Other	Self-employed	Yes	No	Work in an open space (market, shop, roadside, etc)	7	7	No	It is not possible with my job	Own transport (vehicle, motorcycle, bicycle)	Yes	Yes	Yes	Yes	No	Yes	Yes	Yes	Yes	Yes	1	Three times or more	No	No	No	No	No	No	No	Yes	Yes
355	South Africa	Yes	43	Female	Gauteng	I was born in South Africa		University Undergraduate degree holder	Cohabitation	My spouse/partner	Adults over 70 years of age: 0 Adults between 18 and 70 years of age: 2 Children between 12 and under 18 years of age: 0 Children under 12 years of age: 0	a major city suburb	2	Last two days	No		1	No violence or discrimination	Not Applicable (no children at home)	Work for a person, institution or company	No	No	Work from home	5	0	Yes			Yes	No	No	No	No	Yes	No	No	No	Yes	3	Three times or more	No	No	No	No	No	No	No	No	Yes
351	South Africa	Yes	25	Female	Gauteng	I was born in South Africa		University Undergraduate degree holder	Legally married	My spouse/partner;My child(ren)	Adults over 70 years of age: 0 Adults between 18 and 70 years of age: 1 Children between 12 and under 18 years of age: 0 Children under 12 years of age: 1	a major city suburb	0	No contacts with persons outside my household	No		3	No violence or discrimination	At home, by myself	Work for a person, institution or company	No	No	Work in a closed indoor space alone (office, …., etc.)	5	0	No	It is not possible with my job	Own transport (vehicle, motorcycle, bicycle)	Yes	Yes	Yes	Yes	No	Yes	No	Yes	No	Yes	1	Three times or more	No	No	No	No	No	No	No	No	Yes
356	South Africa	Yes	42	Male	Gauteng	I was born in South Africa		Secondary School	Single	My parent(s);My sibling(s) or other relative(s)	Adults over 70 years of age: 2 Adults between 18 and 70 years of age: 2 Children between 12 and under 18 years of age: 0 Children under 12 years of age: 0	a major city suburb	0	No contacts with persons outside my household	No		1	No violence or discrimination	Not Applicable (no children at home)	Self-employed	No	No	Work in an open space (market, shop, roadside, etc)	6	0	No	It is not possible with my job	Own transport (vehicle, motorcycle, bicycle)	No	No	Yes	No	No	Yes	No	Yes	No	No	2	Three times or more	No	No	No	No	No	No	No	Yes	No
357	South Africa	Yes	47	Male	Gauteng	I was born in South Africa		University Postgraduate degree holder	Legally married	My spouse/partner	Adults over 70 years of age: 0 Adults between 18 and 70 years of age: 3 Children between 12 and under 18 years of age: 0 Children under 12 years of age: 1	a major city suburb	10	Last two days	No		4	No violence or discrimination	At home, by myself	Work for a person, institution or company	Yes	Yes	Work from home	2	2	Yes			Yes	No	Yes	Yes	No	Yes	Yes	Yes	Yes	Yes	1	Three times or more	No	Yes	No	No	No	No	Yes	No	Yes
359	South Africa	Yes	40	Female	North West	I was born in South Africa		University Postgraduate degree holder	Legally married	My spouse/partner	Adults over 70 years of age: 0 Adults between 18 and 70 years of age: 2 Children between 12 and under 18 years of age: 0 Children under 12 years of age: 0	a small town	4	No contacts with persons outside my household	No		1	No violence or discrimination	Not Applicable (no children at home)	Work for a person, institution or company	Yes	Yes	Work from home	0	0	Yes			Yes	Yes	Yes	Yes	Yes	Yes	Yes	Yes	Yes	Yes	1	Three times or more	No	No	No	No	No	No	No	No	No
360	South Africa	Yes	19	Female	Gauteng	I was born in South Africa		University Undergraduate degree holder	Single	My parent(s);My sibling(s) or other relative(s)	Adults over 70 years of age: 0 Adults between 18 and 70 years of age: 3 Children between 12 and under 18 years of age: 0 Children under 12 years of age: 0	a small town	0	More than one week ago	No		1	No violence or discrimination	Not Applicable (no children at home)	Student	No	Yes	Not applicable (if jobless or student)	5	0	Not applicable (if jobless or student)			Yes	Yes	Yes	Yes	No	Yes	Yes	Yes	No	Yes	1	Three times or more	No	No	No	No	No	No	No	No	No
364	South Africa	Yes	41	Male	Gauteng	I was born in South Africa		University Undergraduate degree holder	Single	My sibling(s) or other relative(s)	Adults over 70 years of age: 0 Adults between 18 and 70 years of age: 1 Children between 12 and under 18 years of age: 0 Children under 12 years of age: 0	a major city suburb	0	No contacts with persons outside my household	No		1	No violence or discrimination	Not Applicable (no children at home)	Work for a person, institution or company	No	No	Work from home	5	0	Yes			Yes	Yes	Yes	No	No	Yes	No	No	Yes	Yes	1	Three times or more	No	No	No	No	No	No	No	No	No
361	South Africa	Yes	24	Female	Gauteng	I was born outside of South Africa	Malawi	University Postgraduate degree holder	Legally married	My spouse/partner	Adults over 70 years of age: 0 Adults between 18 and 70 years of age: 1 Children between 12 and under 18 years of age: 0 Children under 12 years of age: 1	a small town	0	No contacts with persons outside my household	No		4	No violence or discrimination	At home, by myself	Work for a person, institution or company	No	No	Work in a closed indoor space with several people (office, …., etc.)	5	0	Yes			Yes	Yes	Yes	Yes	No	Yes	Yes	No	Yes	Yes	1	Three times or more	No	No	No	No	No	No	No	No	Yes
362	South Africa	Yes	26	Female	Mpumalanga	I was born in South Africa		University Undergraduate degree holder	Single	My spouse/partner;My child(ren)	Adults over 70 years of age: 0 Adults between 18 and 70 years of age: 1 Children between 12 and under 18 years of age: 0 Children under 12 years of age: 2	a small town	0	No contacts with persons outside my household	No		3	No violence or discrimination	At home, with my housemates	Unemployed	No	No	Not applicable (if jobless or student)	0	0	Not applicable (if jobless or student)			Yes	No	Yes	Yes	No	No	No	No	Yes	Yes	1	Two times	No	No	No	No	No	No	No	Yes	Yes
363	South Africa	Yes	36	Female	Gauteng	I was born in South Africa		University Postgraduate degree holder	Single	My parent(s)	Adults over 70 years of age: 0 Adults between 18 and 70 years of age: 1 Children between 12 and under 18 years of age: 0 Children under 12 years of age: 0	a major city suburb	1	No contacts with persons outside my household	No		2	No violence or discrimination	Not Applicable (no children at home)	Work for a person, institution or company	Yes	No	Work in a closed indoor space with several people (office, …., etc.)	5	0	Yes			Yes	No	Yes	Yes	No	Yes	Yes	Yes	Yes	Yes	2	Three times or more	No	No	No	No	No	No	No	No	Yes
366	South Africa	Yes	59	Male	Gauteng	I was born in South Africa		University Undergraduate degree holder	Cohabitation	My spouse/partner;My child(ren)	Adults over 70 years of age: 0 Adults between 18 and 70 years of age: 1 Children between 12 and under 18 years of age: 0 Children under 12 years of age: 1	a major city suburb	0	No contacts with persons outside my household	No		1	No violence or discrimination	At home, with my housemates	Self-employed	No	No	Work from home	6	0	Yes			Yes	Yes	Yes	Yes	No	Yes	Yes	Yes	Yes	Yes	1	Three times or more	No	No	No	No	No	No	No	No	Yes
369	South Africa	Yes	63	Female	Gauteng	I was born in South Africa		Secondary School	Divorced	I live alone	Adults over 70 years of age: 0 Adults between 18 and 70 years of age: 1 Children between 12 and under 18 years of age: 0 Children under 12 years of age: 0	a major city suburb	0	No contacts with persons outside my household	No		2	No violence or discrimination	Not Applicable (no children at home)	Self-employed	No	No	Not applicable (if jobless or student)	5	0	No	It is not possible with my job	Own transport (vehicle, motorcycle, bicycle)	Yes	Yes	Yes	No	No	Yes	Yes	No	Yes	No	1	Three times or more	No	No	No	No	No	No	No	No	No
365	South Africa	Yes	35	Male	Gauteng	I was born in South Africa		Secondary School	Legally married	My spouse/partner;My child(ren)	Adults over 70 years of age: 0 Adults between 18 and 70 years of age: 0 Children between 12 and under 18 years of age: 0 Children under 12 years of age: 1	a major city suburb	0	No contacts with persons outside my household	No		1	No violence or discrimination	At home, by myself	Work for a person, institution or company	Yes	No	Work in a closed indoor space with several people (office, …., etc.)	5	0	Yes			Yes	Yes	Yes	Yes	No	Yes	No	Yes	No	Yes	1	Three times or more	No	No	No	No	No	No	No	No	Yes
368	South Africa	Yes	59	Female	Gauteng	I was born in South Africa		University Undergraduate degree holder	Single	My parent(s)	Adults over 70 years of age: 1 Adults between 18 and 70 years of age: 0 Children between 12 and under 18 years of age: 0 Children under 12 years of age: 0	a major city suburb	1	No contacts with persons outside my household	No		2	No violence or discrimination	Not Applicable (no children at home)	Work for the government	No	No	Not applicable (if jobless or student)	5	0	No	It is not possible with my job	Own transport (vehicle, motorcycle, bicycle)	Yes	Yes	Yes	Yes	No	Yes	Yes	Yes	Yes	Yes	3	Three times or more	No	No	No	No	No	No	No	No	No
375	South Africa	Yes	48	Female	Gauteng	I was born in South Africa		Secondary School	Single	I live alone	Adults over 70 years of age: 0 Adults between 18 and 70 years of age: 0 Children between 12 and under 18 years of age: 0 Children under 12 years of age: 0	a major city suburb	2	No contacts with persons outside my household	No		1	No violence or discrimination	Not Applicable (no children at home)	Work for a person, institution or company	Yes	No	Work in an open space (market, shop, roadside, etc)	2	2	Yes			Yes	Yes	Yes	Yes	Yes	Yes	Yes	Yes	Yes	Yes	3	Three times or more	No	No	No	No	No	No	No	No	No
367	South Africa	Yes	36	Female	KwaZulu Natal	I was born in South Africa		Secondary School	Legally married	My spouse/partner;My child(ren)	Adults over 70 years of age: 0 Adults between 18 and 70 years of age: 1 Children between 12 and under 18 years of age: 2 Children under 12 years of age: 2	a small town	0	More than one week ago	No		1	No violence or discrimination	At home, with my housemates	Unemployed	No	No	Not applicable (if jobless or student)	0	0	Not applicable (if jobless or student)			Yes	Yes	Yes	Yes	No	Yes	Yes	Yes	Yes	Yes	3	Three times or more	No	No	No	No	No	No	No	No	Yes
371	South Africa	Yes	52	Female	Gauteng	I was born in South Africa		University Postgraduate degree holder	Legally married	My spouse/partner;My child(ren)	Adults over 70 years of age: 0 Adults between 18 and 70 years of age: 3 Children between 12 and under 18 years of age: 0 Children under 12 years of age: 0	a major city suburb	2	No contacts with persons outside my household	No		1	No violence or discrimination	Not Applicable (no children at home)	Work for the government	No	No	Work from home	5	0	Yes			Yes	Yes	Yes	No	No	Yes	Yes	Yes	No	No	1	Three times or more	No	No	No	No	No	No	No	No	Yes
370	South Africa	Yes	26	Female	Gauteng	I was born in South Africa		Secondary School	Legally married	My spouse/partner;My child(ren)	Adults over 70 years of age: 0 Adults between 18 and 70 years of age: 1 Children between 12 and under 18 years of age: 0 Children under 12 years of age: 1	a major city suburb	1	No contacts with persons outside my household	No		3	No violence or discrimination	At home, by myself	Work for a person, institution or company	No	No	Work in a closed indoor space with several people (office, …., etc.)	5	0	No	It is not possible with my job	Own transport (vehicle, motorcycle, bicycle)	Yes	No	Yes	Yes	No	Yes	Yes	No	No	Yes	1	Three times or more	No	No	No	No	No	No	No	No	Yes
374	South Africa	Yes	52	Female	Gauteng	I was born in South Africa		Secondary School	Legally married	My spouse/partner	Adults over 70 years of age: 0 Adults between 18 and 70 years of age: 5 Children between 12 and under 18 years of age: 0 Children under 12 years of age: 0	a major city suburb	0	No contacts with persons outside my household	No		3	No violence or discrimination	Not Applicable (no children at home)	Work for a person, institution or company	No	No	Work from home	5	0	Yes			Yes	Yes	Yes	Yes	Yes	Yes	Yes	Yes	Yes	Yes	1	Three times or more	No	No	No	No	No	No	No	No	No
379	South Africa	Yes	61	Female	Gauteng	I was born in South Africa		Secondary School	Legally married	My spouse/partner	Adults over 70 years of age: 0 Adults between 18 and 70 years of age: 3 Children between 12 and under 18 years of age: 0 Children under 12 years of age: 0	a major city suburb	0	No contacts with persons outside my household	No		1	No violence or discrimination	Not Applicable (no children at home)	Work for a person, institution or company	No	No	Work in a closed indoor space with several people (office, …., etc.)	4	0	Yes			Yes	Yes	Yes	Yes	No	Yes	No	Yes	No	Yes	1	Three times or more	No	No	No	No	No	No	No	No	Yes
376	South Africa	Yes	40	Female	Gauteng	I was born in South Africa		Secondary School	Divorced	My child(ren)	Adults over 70 years of age: 0 Adults between 18 and 70 years of age: 0 Children between 12 and under 18 years of age: 2 Children under 12 years of age: 0	a major city suburb	2	No contacts with persons outside my household	No		3	No violence or discrimination	At home, by myself	Work for a person, institution or company	Yes	No	Work in a closed indoor space with several people (office, …., etc.)	5	2	Yes			Yes	No	Yes	No	No	Yes	Yes	No	No	Yes	2	Three times or more	No	No	No	No	No	No	No	No	Yes
377	South Africa	Yes	28	Male	Gauteng	I was born in South Africa		Secondary School	Single	My parent(s)	Adults over 70 years of age: 0 Adults between 18 and 70 years of age: 2 Children between 12 and under 18 years of age: 0 Children under 12 years of age: 0	a small town	0	No contacts with persons outside my household	No		4	No violence or discrimination	Not Applicable (no children at home)	Work for a person, institution or company	No	No	Work in an open space (market, shop, roadside, etc)	6	0	No	It is not possible with my job	Own transport (vehicle, motorcycle, bicycle)	Yes	Yes	Yes	Yes	No	Yes	No	Yes	No	Yes	1	Three times or more	No	No	No	No	No	No	No	Yes	Yes
372	South Africa	Yes	36	Male	Gauteng	I was born in South Africa		University Postgraduate degree holder	Legally married	My spouse/partner;My child(ren)	Adults over 70 years of age: 0 Adults between 18 and 70 years of age: 3 Children between 12 and under 18 years of age: 0 Children under 12 years of age: 2	a major city suburb	0	No contacts with persons outside my household	No		1	No violence or discrimination	At home, with my housemates	Self-employed	Yes	No	Work from home	0	1	Yes			Yes	No	Yes	Yes	No	Yes	Yes	Yes	Yes	Yes	1	Three times or more	No	No	No	No	No	No	No	Yes	No
373	South Africa	Yes	15	Male	Gauteng	I was born in South Africa		Secondary School	Single	My parent(s);My sibling(s) or other relative(s)	Adults over 70 years of age: 0 Adults between 18 and 70 years of age: 1 Children between 12 and under 18 years of age: 1 Children under 12 years of age: 0	a major city suburb	0	No contacts with persons outside my household	No		5	No violence or discrimination	At home, by myself	Student	No	No	Not applicable (if jobless or student)	5	0	Not applicable (if jobless or student)			Yes	Yes	Yes	Yes	Yes	Yes	Yes	Yes	No	Yes	3	Three times or more	No	No	No	No	No	No	No	No	Yes
378	South Africa	Yes	27	Female	Gauteng	I was born in South Africa		University Undergraduate degree holder	Legally married	My spouse/partner;My child(ren)	Adults over 70 years of age: 0 Adults between 18 and 70 years of age: 1 Children between 12 and under 18 years of age: 0 Children under 12 years of age: 1	a major city suburb	0	No contacts with persons outside my household	No		2	No violence or discrimination	At home, by myself	Self-employed	No	No	Work in a closed indoor space alone (office, …., etc.)	3	0	Yes			Yes	No	Yes	Yes	No	Yes	No	Yes	Yes	Yes	2	Three times or more	No	No	No	No	No	No	No	No	Yes
380	South Africa	Yes	28	Female	KwaZulu Natal	I was born in South Africa		University Undergraduate degree holder	Legally married	My spouse/partner;My child(ren)	Adults over 70 years of age: 0 Adults between 18 and 70 years of age: 1 Children between 12 and under 18 years of age: 0 Children under 12 years of age: 2	a major city suburb	4	More than one week ago	Yes	Little food available in shops, market	4	No violence or discrimination	At home, by myself	Unemployed	No	No	Not applicable (if jobless or student)	0	0	No	I am at home but not working	Own transport (vehicle, motorcycle, bicycle)	Yes	Yes	Yes	Yes	No	Yes	Yes	Yes	No	Yes	3	Three times or more	No	No	No	No	No	No	No	No	Yes
381	South Africa	Yes	31	Female	KwaZulu Natal	I was born in South Africa		Secondary School	Legally married	My spouse/partner;My child(ren)	Adults over 70 years of age: 0 Adults between 18 and 70 years of age: 2 Children between 12 and under 18 years of age: 0 Children under 12 years of age: 3	a major city suburb	0	No contacts with persons outside my household	No		1	No violence or discrimination	At home, with a house help/nanny	Unemployed	No	No	Not applicable (if jobless or student)	0	0	Not applicable (if jobless or student)			Yes	Yes	Yes	Yes	No	Yes	Yes	Yes	No	Yes	2	Three times or more	No	No	No	No	No	No	No	No	Yes
382	South Africa	Yes	51	Female	Gauteng	I was born in South Africa		University Undergraduate degree holder	Single	My child(ren)	Adults over 70 years of age: 0 Adults between 18 and 70 years of age: 1 Children between 12 and under 18 years of age: 0 Children under 12 years of age: 0	a major city suburb	0	No contacts with persons outside my household	No		3	No violence or discrimination	At home, by myself	Work for a person, institution or company	Yes	Yes	Work from home	0	0	Yes			Yes	Yes	Yes	Yes	No	Yes	No	Yes	Yes	Yes	3	Three times or more	No	No	No	No	No	No	No	Yes	No
383	South Africa	Yes	44	Female	Free State	I was born in South Africa		Secondary School	Legally married	My spouse/partner;My child(ren)	Adults over 70 years of age: 0 Adults between 18 and 70 years of age: 2 Children between 12 and under 18 years of age: 2 Children under 12 years of age: 0	a small town	0	No contacts with persons outside my household	No		3	No violence or discrimination	At home, by myself	Unemployed	No	No	Not applicable (if jobless or student)	0	0	Not applicable (if jobless or student)			Yes	Yes	Yes	No	No	Yes	No	No	No	Yes	1	Three times or more	No	No	No	No	No	No	No	No	No
387	South Africa	Yes	54	Female	Gauteng	I was born outside of South Africa	Sweden	University Undergraduate degree holder	Legally married	My spouse/partner;My child(ren)	Adults over 70 years of age: 0 Adults between 18 and 70 years of age: 2 Children between 12 and under 18 years of age: 1 Children under 12 years of age: 0	a major city suburb	1	No contacts with persons outside my household	No		3	No violence or discrimination	At home, by myself	Unemployed	No	No	Not applicable (if jobless or student)	0	0	Not applicable (if jobless or student)			Yes	Yes	Yes	Yes	No	Yes	No	Yes	No	Yes	3	Three times or more	No	No	No	No	No	No	No	No	Yes
385	South Africa	Yes	24	Female	Western Cape	I was born in South Africa		University Undergraduate degree holder	Single	My parent(s);My sibling(s) or other relative(s)	Adults over 70 years of age: 0 Adults between 18 and 70 years of age: 3 Children between 12 and under 18 years of age: 0 Children under 12 years of age: 2	a major city suburb	1	More than one week ago	No		1	No violence or discrimination	Not Applicable (no children at home)	Unemployed	No	No	Not applicable (if jobless or student)	0	0	Not applicable (if jobless or student)			Yes	No	Yes	No	No	Yes	No	No	No	No	1	Three times or more	No	No	No	No	No	No	No	No	Yes
384	South Africa	Yes	26	Female	Gauteng	I was born in South Africa		University Postgraduate degree holder	Single	My parent(s);My sibling(s) or other relative(s)	Adults over 70 years of age: 0 Adults between 18 and 70 years of age: 4 Children between 12 and under 18 years of age: 0 Children under 12 years of age: 0	a major city suburb	0	No contacts with persons outside my household	No		1	No violence or discrimination	Not Applicable (no children at home)	Work for a person, institution or company	No	No	Work in a closed indoor space with several people (office, …., etc.)	5	0	Yes			Yes	No	Yes	Yes	No	Yes	Yes	Yes	No	Yes	1	Three times or more	No	No	No	No	No	No	No	No	Yes
386	South Africa	Yes	24	Female	KwaZulu Natal	I was born in South Africa		University Undergraduate degree holder	Single	My parent(s)	Adults over 70 years of age: 0 Adults between 18 and 70 years of age: 3 Children between 12 and under 18 years of age: 0 Children under 12 years of age: 0	a major city suburb	0	More than one week ago	No		3	Physical violence at home	Not Applicable (no children at home)	Work for a person, institution or company	No	No	Work in a closed indoor space with several people (office, …., etc.)	5	0	Yes			Yes	No	Yes	No	No	Yes	No	Yes	Yes	No	3	Three times or more	No	No	No	No	No	No	No	No	Yes
389	South Africa	Yes	30	Female	KwaZulu Natal	I was born in South Africa		University Undergraduate degree holder	Legally married	My spouse/partner;My child(ren)	Adults over 70 years of age: 0 Adults between 18 and 70 years of age: 1 Children between 12 and under 18 years of age: 0 Children under 12 years of age: 2	a major city suburb	5	Last two days	No		3	No violence or discrimination	At home, by myself	Unemployed	No	No	Not applicable (if jobless or student)	2	0	Not applicable (if jobless or student)			Yes	Yes	Yes	No	No	Yes	No	Yes	Yes	Yes	2	Three times or more	No	No	No	No	No	No	No	No	No
391	South Africa	Yes	56	Female	Gauteng	I was born in South Africa		Secondary School	Legally married	My spouse/partner	Adults over 70 years of age: 0 Adults between 18 and 70 years of age: 4 Children between 12 and under 18 years of age: 0 Children under 12 years of age: 0	a rural area/village	2	No contacts with persons outside my household	No		3	No violence or discrimination	Not Applicable (no children at home)	Work for a person, institution or company	No	No	Work from home	0	0	Yes			Yes	Yes	Yes	Yes	No	Yes	No	Yes	Yes	Yes	2	Three times or more	Yes	No	No	No	No	No	No	Yes	Yes
388	South Africa	Yes	46	Female	Gauteng	I was born in South Africa		Secondary School	Legally married	My spouse/partner;My child(ren)	Adults over 70 years of age: 0 Adults between 18 and 70 years of age: 3 Children between 12 and under 18 years of age: 1 Children under 12 years of age: 0	a small town	0	No contacts with persons outside my household	No		1	No violence or discrimination	At home, by myself	Work for the government	No	No	Work in a closed indoor space with several people (office, …., etc.)	5	0	No	It is not possible with my job	Own transport (vehicle, motorcycle, bicycle)	Yes	Yes	Yes	Yes	No	Yes	Yes	Yes	No	Yes	1	Three times or more	No	No	No	No	No	No	No	No	Yes
392	South Africa	Yes	42	Female	Gauteng	I was born in South Africa		University Postgraduate degree holder	Legally married	My spouse/partner;My child(ren)	Adults over 70 years of age: 0 Adults between 18 and 70 years of age: 1 Children between 12 and under 18 years of age: 1 Children under 12 years of age: 2	a major city suburb	0	More than one week ago	No		1	No violence or discrimination	At home, with my housemates	Work for a person, institution or company	No	No	Work from home	5	0	Yes			Yes	Yes	Yes	Yes	No	Yes	No	Yes	Yes	Yes	1	Three times or more	No	No	No	No	No	No	No	No	Yes
390	South Africa	Yes	34	Female	Gauteng	I was born in South Africa		University Postgraduate degree holder	Legally married	My spouse/partner	Adults over 70 years of age: 0 Adults between 18 and 70 years of age: 1 Children between 12 and under 18 years of age: 0 Children under 12 years of age: 2	a major city suburb	0	No contacts with persons outside my household	No		1	No violence or discrimination	At home, by myself	Work for a person, institution or company	No	No	Work in a closed indoor space with several people (office, …., etc.)	5	0	Yes			Yes	Yes	Yes	Yes	No	Yes	Yes	Yes	Yes	Yes	1	Three times or more	No	No	No	No	No	No	No	No	Yes
396	South Africa	Yes	49	Female	Gauteng	I was born in South Africa		University Undergraduate degree holder	Divorced	I live alone	Adults over 70 years of age: 0 Adults between 18 and 70 years of age: 0 Children between 12 and under 18 years of age: 0 Children under 12 years of age: 0	a major city suburb	0	More than one week ago	No		3	No violence or discrimination	Not Applicable (no children at home)	Work for a person, institution or company	No	No	Work in a closed indoor space with several people (office, …., etc.)	5	0	Yes			Yes	Yes	Yes	Yes	No	Yes	No	Yes	No	Yes	4	Three times or more	No	No	No	No	No	No	No	No	Yes
393	South Africa	Yes	34	Female	KwaZulu Natal	I was born in South Africa		University Postgraduate degree holder	Legally married	My spouse/partner;My child(ren)	Adults over 70 years of age: 0 Adults between 18 and 70 years of age: 1 Children between 12 and under 18 years of age: 0 Children under 12 years of age: 1	a major city suburb	2	No contacts with persons outside my household	No		3	No violence or discrimination	At home, by myself	Unemployed	No	No	Not applicable (if jobless or student)	0	0	Not applicable (if jobless or student)			Yes	Yes	Yes	Yes	No	Yes	Yes	Yes	Yes	Yes	2	Three times or more	No	No	No	No	No	No	No	No	Yes
395	South Africa	Yes	60	Female	Western Cape	I was born in South Africa		University Undergraduate degree holder	Legally married	My spouse/partner	Adults over 70 years of age: 0 Adults between 18 and 70 years of age: 1 Children between 12 and under 18 years of age: 0 Children under 12 years of age: 0	a major city suburb	0	No contacts with persons outside my household	No		5	No violence or discrimination	Not Applicable (no children at home)	Work for the government	No	No	Work in a closed indoor space with several people (office, …., etc.)	5	0	Yes			Yes	No	Yes	Yes	No	Yes	Yes	Yes	Yes	Yes	3	Three times or more	No	No	No	No	No	No	No	No	Yes
394	South Africa	Yes	47	Female	Gauteng	I was born in South Africa		University Postgraduate degree holder	Legally married	My parent(s);My spouse/partner;My child(ren)	Adults over 70 years of age: 1 Adults between 18 and 70 years of age: 5 Children between 12 and under 18 years of age: 2 Children under 12 years of age: 0	a major city suburb	0	No contacts with persons outside my household	No		1	No violence or discrimination	At home, by myself	Work for a person, institution or company	No	No	Work in a closed indoor space with several people (office, …., etc.)	5	0	Yes			Yes	No	Yes	No	No	Yes	No	No	No	Yes	3	Three times or more	No	No	No	No	No	No	No	Yes	Yes
406	South Africa	Yes	40	Female	Northern Cape	I was born in South Africa		University Undergraduate degree holder	Legally married	My spouse/partner;My child(ren)	Adults over 70 years of age: 0 Adults between 18 and 70 years of age: 2 Children between 12 and under 18 years of age: 2 Children under 12 years of age: 0	a major city suburb	0	Last 3 to 5 days	No		1	No violence or discrimination	At home, by myself	Work for a person, institution or company	No	No	Work from home	0	0	Yes			Yes	Yes	Yes	Yes	No	Yes	Yes	Yes	No	Yes	1	Three times or more	No	No	No	No	No	No	No	No	Yes
398	South Africa	Yes	39	Female	Gauteng	I was born in South Africa		Secondary School	Divorced	My child(ren)	Adults over 70 years of age: 0 Adults between 18 and 70 years of age: 1 Children between 12 and under 18 years of age: 1 Children under 12 years of age: 4	a major city suburb	2	No contacts with persons outside my household	No		5	No violence or discrimination	At home, with my housemates	Work for a person, institution or company	Yes	No	Work in a closed indoor space with several people (office, …., etc.)	0	0	No	I am at home but not working	Own transport (vehicle, motorcycle, bicycle)	Yes	Yes	Yes	Yes	No	Yes	No	No	No	Yes	4	Three times or more	No	No	No	No	No	No	No	No	No
400	South Africa	Yes	38	Female	Gauteng	I was born in South Africa		Secondary School	Cohabitation	My spouse/partner;My child(ren)	Adults over 70 years of age: 0 Adults between 18 and 70 years of age: 3 Children between 12 and under 18 years of age: 0 Children under 12 years of age: 1	a major city suburb	9	Last 3 to 5 days	No		5	No violence or discrimination	At home, with my housemates	Work for a person, institution or company	No	No	Work from home	5	0	Yes			Yes	No	Yes	Yes	No	Yes	Yes	Yes	No	Yes	2	Three times or more	No	Yes	No	No	No	No	No	No	Yes
397	South Africa	Yes	34	Female	Gauteng	I was born in South Africa		Secondary School	Legally married	My spouse/partner;My child(ren)	Adults over 70 years of age: 0 Adults between 18 and 70 years of age: 2 Children between 12 and under 18 years of age: 2 Children under 12 years of age: 1	a small town	0	No contacts with persons outside my household	Yes	I felt it was unsafe to go out to buy food	5	Discrimination because of my social/economic status	At home, by myself	Unemployed	No	No	Not applicable (if jobless or student)	0	0	Yes			Yes	Yes	Yes	Yes	Yes	Yes	Yes	Yes	Yes	Yes	1	Three times or more	No	No	No	No	No	No	No	No	No
399	South Africa	Yes	21	Female	KwaZulu Natal	I was born in South Africa		Secondary School	Legally married	My spouse/partner	Adults over 70 years of age: 0 Adults between 18 and 70 years of age: 3 Children between 12 and under 18 years of age: 1 Children under 12 years of age: 0	a small town	0	No contacts with persons outside my household	Yes	Little food available in shops, market	2	No violence or discrimination	Not Applicable (no children at home)	Work for a person, institution or company	No	No	Work from home	5	0	Yes			Yes	Yes	Yes	Yes	No	Yes	Yes	Yes	Yes	Yes	4	Three times or more	No	No	No	No	No	No	No	Yes	No
401	South Africa	Yes	31	Female	Gauteng	I was born in South Africa		Secondary School	Legally married	My parent(s)	Adults over 70 years of age: 0 Adults between 18 and 70 years of age: 4 Children between 12 and under 18 years of age: 0 Children under 12 years of age: 1	a major city suburb	0	No contacts with persons outside my household	No		3	No violence or discrimination	At home, with my housemates	Self-employed	No	No	Work from home	5	0	Yes			Yes	Yes	Yes	Yes	No	Yes	Yes	Yes	Yes	Yes	2	Three times or more	No	No	No	No	No	No	No	No	Yes
405	South Africa	Yes	62	Male	Gauteng	I was born in South Africa		Secondary School	Divorced	I live alone	Adults over 70 years of age: 0 Adults between 18 and 70 years of age: 0 Children between 12 and under 18 years of age: 0 Children under 12 years of age: 0	a major city suburb	1	No contacts with persons outside my household	No		1	Discrimination because of my ethnicity, race or nationality	Not Applicable (no children at home)	Self-employed	No	No	Work in an open space (market, shop, roadside, etc)	5	0	No	It is not possible with my job	Own transport (vehicle, motorcycle, bicycle)	No	No	No	No	No	Yes	Yes	No	Yes	Yes	2	Three times or more	No	No	No	No	No	No	No	No	No
402	South Africa	Yes	25	Female	KwaZulu Natal	I was born in South Africa		University Undergraduate degree holder	Legally married	My spouse/partner;My child(ren)	Adults over 70 years of age: 0 Adults between 18 and 70 years of age: 1 Children between 12 and under 18 years of age: 0 Children under 12 years of age: 2	a major city suburb	8	More than one week ago	No		4	No violence or discrimination	At home, by myself	Work for a person, institution or company	No	No	Work in a closed indoor space with several people (office, …., etc.)	5	0	No	Other	Own transport (vehicle, motorcycle, bicycle)	No	Yes	Yes	No	No	Yes	Yes	Yes	No	Yes	4	Three times or more	No	No	No	No	No	No	No	No	Yes
403	South Africa	Yes	31	Female	KwaZulu Natal	I was born in South Africa		Secondary School	Legally married	My spouse/partner;My child(ren)	Adults over 70 years of age: 0 Adults between 18 and 70 years of age: 1 Children between 12 and under 18 years of age: 0 Children under 12 years of age: 4	a small town	0	No contacts with persons outside my household	No		5	No violence or discrimination	At home, by myself	Unemployed	No	No	Not applicable (if jobless or student)	0	0	Not applicable (if jobless or student)			Yes	Yes	Yes	No	No	Yes	No	Yes	Yes	Yes	1	Three times or more	No	No	No	No	No	No	No	No	Yes
404	South Africa	Yes	45	Male	Gauteng	I was born in South Africa		University Undergraduate degree holder	Divorced	My child(ren)	Adults over 70 years of age: 0 Adults between 18 and 70 years of age: 0 Children between 12 and under 18 years of age: 1 Children under 12 years of age: 0	a major city suburb	0	No contacts with persons outside my household	No		1	No violence or discrimination	At home, by myself	Work for a person, institution or company	Yes	No	Work from home	1	1	Yes			Yes	No	Yes	Yes	No	Yes	No	Yes	No	Yes	3	Three times or more	No	No	No	No	No	No	No	No	No
407	South Africa	Yes	43	Male	Gauteng	I was born outside of South Africa	United Kingdom	Secondary School	Legally married	My spouse/partner	Adults over 70 years of age: 0 Adults between 18 and 70 years of age: 1 Children between 12 and under 18 years of age: 0 Children under 12 years of age: 1	a major city suburb	0	More than one week ago	No		2	No violence or discrimination	At friends / acquaintances	Work for a person, institution or company	Yes	No	Work from home	5	2	Yes			Yes	Yes	Yes	No	No	Yes	Yes	Yes	Yes	Yes	3	Three times or more	No	No	No	No	No	No	No	No	Yes
408	South Africa	Yes	23	Female	KwaZulu Natal	I was born in South Africa		Secondary School	Legally married	My spouse/partner	Adults over 70 years of age: 0 Adults between 18 and 70 years of age: 1 Children between 12 and under 18 years of age: 0 Children under 12 years of age: 0	a major city suburb	0	Last two days	No		2	No violence or discrimination	Not Applicable (no children at home)	Student	No	No	Work in a closed indoor space alone (office, …., etc.)	5	0	No	It is not possible with my job	Own transport (vehicle, motorcycle, bicycle)	Yes	Yes	Yes	No	No	Yes	No	No	No	Yes	1	Three times or more	No	No	No	No	No	No	No	No	Yes
412	South Africa	Yes	20	Male	Gauteng	I was born in South Africa		Secondary School	Single	My parent(s)	Adults over 70 years of age: 4 Adults between 18 and 70 years of age: 4 Children between 12 and under 18 years of age: 0 Children under 12 years of age: 0	a major city suburb	30	Last two days	No		5	Physical violence outside	Not Applicable (no children at home)	Work for the government	Yes	No	Work in an open space (market, shop, roadside, etc)	4	4	No	It is not possible with my job	Own transport (vehicle, motorcycle, bicycle)	Yes	Yes	Yes	Yes	No	Yes	Yes	Yes	Yes	Yes	4	Three times or more	No	No	No	No	No	No	No	No	Yes
410	South Africa	Yes	41	Female	Gauteng	I was born in South Africa		University Undergraduate degree holder	Legally married	My spouse/partner;My child(ren)	Adults over 70 years of age: 0 Adults between 18 and 70 years of age: 2 Children between 12 and under 18 years of age: 2 Children under 12 years of age: 0	a major city suburb	0	No contacts with persons outside my household	No		4	No violence or discrimination	At home, with my housemates	Unemployed	No	No	Not applicable (if jobless or student)	0	0	Not applicable (if jobless or student)			Yes	No	Yes	Yes	No	Yes	No	Yes	Yes	Yes	1	Three times or more	No	No	No	No	No	No	No	No	No
409	South Africa	Yes	39	Female	Gauteng	I was born in South Africa		University Postgraduate degree holder	Legally married	My spouse/partner	Adults over 70 years of age: 1 Adults between 18 and 70 years of age: 1 Children between 12 and under 18 years of age: 0 Children under 12 years of age: 1	a major city suburb	0	No contacts with persons outside my household	No		3	No violence or discrimination	At home, by myself	Work for a person, institution or company	No	No	Work in a closed indoor space with several people (office, …., etc.)	4	0	No	I am at home but not working	Own transport (vehicle, motorcycle, bicycle)	Yes	Yes	Yes	Yes	No	Yes	No	Yes	Yes	Yes	4	Three times or more	No	No	No	No	No	No	No	No	Yes
411	South Africa	Yes	39	Female	Gauteng	I was born outside of South Africa	Czechia	Secondary School	Cohabitation	My spouse/partner;My child(ren)	Adults over 70 years of age: 0 Adults between 18 and 70 years of age: 1 Children between 12 and under 18 years of age: 1 Children under 12 years of age: 1	a major city suburb	0	No contacts with persons outside my household	No		2	No violence or discrimination	At home, by myself	Work for a person, institution or company	No	No	Work from home	0	0	Yes			Yes	Yes	Yes	Yes	No	Yes	Yes	Yes	No	Yes	1	Three times or more	No	No	No	No	No	No	No	No	Yes
414	South Africa	Yes	49	Male	Gauteng	I was born in South Africa		Secondary School	Divorced	I live alone	Adults over 70 years of age: 0 Adults between 18 and 70 years of age: 0 Children between 12 and under 18 years of age: 0 Children under 12 years of age: 0	a major city suburb	0	No contacts with persons outside my household	No		1	No violence or discrimination	Not Applicable (no children at home)	Work for a person, institution or company	No	No	Work from home	5	0	Yes			Yes	Yes	Yes	No	No	Yes	No	No	No	Yes	5	Three times or more	No	No	No	No	No	No	No	No	No
415	South Africa	Yes	36	Female	Gauteng	I was born in South Africa		University Undergraduate degree holder	Legally married	My spouse/partner;My child(ren)	Adults over 70 years of age: 0 Adults between 18 and 70 years of age: 2 Children between 12 and under 18 years of age: 0 Children under 12 years of age: 2	a major city suburb	0	More than one week ago	No		2	No violence or discrimination	At home, by myself	Work for a person, institution or company	No	No	Work in a closed indoor space with several people (office, …., etc.)	5	0	Yes			Yes	Yes	Yes	No	No	Yes	Yes	No	Yes	Yes	3	Three times or more	No	No	No	No	No	No	No	Yes	Yes
418	South Africa	Yes	25	Female	Gauteng	I was born in South Africa		University Undergraduate degree holder	Single	My parent(s);My child(ren)	Adults over 70 years of age: 0 Adults between 18 and 70 years of age: 2 Children between 12 and under 18 years of age: 0 Children under 12 years of age: 1	a major city suburb	4	No contacts with persons outside my household	No		4	No violence or discrimination	At home, with my housemates	Self-employed	No	No	Work from home	0	0	Yes			Yes	No	Yes	Yes	No	Yes	Yes	Yes	Yes	Yes	1	Two times	No	No	No	No	No	No	No	Yes	Yes
416	South Africa	Yes	29	Female	Gauteng	I was born in South Africa		University Postgraduate degree holder	Single	My parent(s)	Adults over 70 years of age: 0 Adults between 18 and 70 years of age: 3 Children between 12 and under 18 years of age: 0 Children under 12 years of age: 0	a major city suburb	0	No contacts with persons outside my household	No		1	No violence or discrimination	Not Applicable (no children at home)	Work for a person, institution or company	No	No	Work from home	5	0	Yes			Yes	Yes	Yes	No	No	Yes	No	No	Yes	Yes	1	Three times or more	No	No	No	No	No	No	No	Yes	No
413	South Africa	Yes	61	Male	Western Cape	I was born in South Africa		University Postgraduate degree holder	Legally married	My spouse/partner	Adults over 70 years of age: 0 Adults between 18 and 70 years of age: 2 Children between 12 and under 18 years of age: 0 Children under 12 years of age: 0	a major city suburb	2	Today	No		1	No violence or discrimination	Not Applicable (no children at home)	Self-employed	No	No	Work in a closed indoor space alone (office, …., etc.)	5	0	Yes			Yes	Yes	No	No	No	No	No	No	No	Yes	2	Two times	No	No	No	No	No	No	No	No	Yes
417	South Africa	Yes	50	Female	Gauteng	I was born outside of South Africa	Mozambique	Secondary School	Legally married	My spouse/partner	Adults over 70 years of age: 0 Adults between 18 and 70 years of age: 2 Children between 12 and under 18 years of age: 2 Children under 12 years of age: 0	a major city suburb	0	No contacts with persons outside my household	No		4	No violence or discrimination	Other	Unemployed	No	No	Not applicable (if jobless or student)	0	0	Not applicable (if jobless or student)			Yes	Yes	Yes	Yes	No	Yes	Yes	Yes	Yes	Yes	5	Three times or more	No	No	No	No	No	No	No	No	No
420	South Africa	Yes	37	Female	Gauteng	I was born in South Africa		University Postgraduate degree holder	Single	My spouse/partner;My child(ren);My sibling(s) or other relative(s)	Adults over 70 years of age: 0 Adults between 18 and 70 years of age: 3 Children between 12 and under 18 years of age: 0 Children under 12 years of age: 2	a major city suburb	5	No contacts with persons outside my household	No		1	No violence or discrimination	At home, by myself	Work for a person, institution or company	Yes	Yes	Work in a closed indoor space with several people (office, …., etc.)	3	1	Yes			Yes	No	Yes	Yes	No	Yes	Yes	No	No	Yes	2	Three times or more	No	Yes	No	No	No	No	No	No	Yes
419	South Africa	Yes	36	Female	North West	I was born in South Africa		Secondary School	Legally married	My spouse/partner	Adults over 70 years of age: 0 Adults between 18 and 70 years of age: 1 Children between 12 and under 18 years of age: 0 Children under 12 years of age: 0	a small town	0	No contacts with persons outside my household	No		1	No violence or discrimination	Not Applicable (no children at home)	Self-employed	No	No	Work from home	0	0	Yes			Yes	Yes	No	No	No	Yes	Yes	Yes	No	Yes	1	Three times or more	No	No	No	No	No	No	No	No	Yes
424	South Africa	Yes	23	Female	Gauteng	I was born in South Africa		University Undergraduate degree holder	Single	My sibling(s) or other relative(s)	Adults over 70 years of age: 0 Adults between 18 and 70 years of age: 1 Children between 12 and under 18 years of age: 0 Children under 12 years of age: 0	a major city suburb	0	No contacts with persons outside my household	Yes	Little food available in shops, market	3	No violence or discrimination	Not Applicable (no children at home)	Work for a person, institution or company	No	No	Work from home	5	5	Yes			Yes	Yes	No	No	No	Yes	Yes	Yes	No	Yes	4	Three times or more	No	No	No	No	No	No	No	No	No
425	South Africa	Yes	67	Female	Gauteng	I was born in South Africa		University Postgraduate degree holder	Divorced	My child(ren)	Adults over 70 years of age: 0 Adults between 18 and 70 years of age: 2 Children between 12 and under 18 years of age: 0 Children under 12 years of age: 0	a small town	0	No contacts with persons outside my household	No		1	No violence or discrimination	Not Applicable (no children at home)	Unemployed	No	No	Not applicable (if jobless or student)	0	0	Not applicable (if jobless or student)			Yes	No	Yes	Yes	Yes	Yes	No	No	Yes	Yes	2	Three times or more	No	No	No	No	No	No	No	No	Yes
423	South Africa	Yes	37	Female	Gauteng	I was born in South Africa		University Postgraduate degree holder	Legally married	My spouse/partner	Adults over 70 years of age: 0 Adults between 18 and 70 years of age: 1 Children between 12 and under 18 years of age: 0 Children under 12 years of age: 0	a major city suburb	0	More than one week ago	No		2	No violence or discrimination	Not Applicable (no children at home)	Work for a person, institution or company	Yes	Yes	Work in a closed indoor space alone (office, …., etc.)	5	3	No	It is not possible with my job	Own transport (vehicle, motorcycle, bicycle)	Yes	No	Yes	Yes	No	Yes	Yes	Yes	Yes	Yes	2	Three times or more	No	No	No	No	No	No	No	No	Yes
422	South Africa	Yes	70	Female	Gauteng	I was born in South Africa		University Postgraduate degree holder	Legally married	My spouse/partner	Adults over 70 years of age: 0 Adults between 18 and 70 years of age: 1 Children between 12 and under 18 years of age: 0 Children under 12 years of age: 0	a major city suburb	0	No contacts with persons outside my household	No		1	No violence or discrimination	Not Applicable (no children at home)	Work for a person, institution or company	No	No	Work from home	0	0	Yes			Yes	Yes	Yes	Yes	Yes	Yes	Yes	Yes	Yes	Yes	1	Three times or more	No	No	No	No	No	No	No	No	No
421	South Africa	Yes	26	Female	Gauteng	I was born in South Africa		University Undergraduate degree holder	Legally married	My spouse/partner	Adults over 70 years of age: 0 Adults between 18 and 70 years of age: 1 Children between 12 and under 18 years of age: 0 Children under 12 years of age: 0	a major city suburb	0	No contacts with persons outside my household	No		3	No violence or discrimination	Not Applicable (no children at home)	Work for the government	No	No	Work in an open space (market, shop, roadside, etc)	5	0	No	It is not possible with my job	Hired a vehicle for myself and/or family members (private taxi, rented car, etc)	Yes	Yes	Yes	Yes	No	Yes	Yes	No	Yes	Yes	1	Three times or more	No	No	No	No	No	No	No	Yes	Yes
426	South Africa	Yes	70	Female	Gauteng	I was born in South Africa		Secondary School	Divorced	I live alone	Adults over 70 years of age: 0 Adults between 18 and 70 years of age: 0 Children between 12 and under 18 years of age: 0 Children under 12 years of age: 0	a rural area/village	2	More than one week ago	No		1	No violence or discrimination	Not Applicable (no children at home)	Unemployed	No	No	Not applicable (if jobless or student)	0	0	Not applicable (if jobless or student)			Yes	Yes	Yes	Yes	No	Yes	Yes	Yes	No	Yes	1	Three times or more	No	No	No	No	No	No	No	No	No
427	South Africa	Yes	42	Female	Gauteng	I was born in South Africa		University Undergraduate degree holder	Legally married	My parent(s);My spouse/partner;My child(ren)	Adults over 70 years of age: 2 Adults between 18 and 70 years of age: 1 Children between 12 and under 18 years of age: 1 Children under 12 years of age: 1	a major city suburb	0	More than one week ago	No		2	No violence or discrimination	At home, with my housemates	Unemployed	No	Yes	Not applicable (if jobless or student)	0	0	Not applicable (if jobless or student)			Yes	Yes	Yes	No	No	Yes	No	No	Yes	Yes	2	Three times or more	No	No	No	No	No	No	No	No	Yes
429	South Africa	Yes	43	Female	KwaZulu Natal	I was born in South Africa		Secondary School	Legally married	My parent(s);My spouse/partner;My child(ren)	Adults over 70 years of age: 2 Adults between 18 and 70 years of age: 2 Children between 12 and under 18 years of age: 1 Children under 12 years of age: 1	a major city suburb	0	More than one week ago	Yes	I felt it was unsafe to go out to buy food	5	No violence or discrimination	At home, with my housemates	Unemployed	No	No	Not applicable (if jobless or student)	0	0	Not applicable (if jobless or student)			Yes	Yes	Yes	Yes	No	Yes	No	No	Yes	Yes	3	Three times or more	No	No	No	No	No	No	No	No	Yes
428	South Africa	Yes	67	Female	Gauteng	I was born in South Africa		University Postgraduate degree holder	Divorced	My child(ren)	Adults over 70 years of age: 0 Adults between 18 and 70 years of age: 2 Children between 12 and under 18 years of age: 0 Children under 12 years of age: 0	a small town	0	More than one week ago	No		1	No violence or discrimination	Not Applicable (no children at home)	Unemployed	No	No	Not applicable (if jobless or student)	0	0	No	I am at home but not working	Own transport (vehicle, motorcycle, bicycle)	Yes	Yes	Yes	Yes	Yes	Yes	No	No	Yes	Yes	1	Three times or more	No	No	No	No	No	No	No	No	Yes
434	South Africa	Yes	18	Female	Gauteng	I was born in South Africa		Secondary School	Single	My parent(s)	Adults over 70 years of age: 1 Adults between 18 and 70 years of age: 3 Children between 12 and under 18 years of age: 0 Children under 12 years of age: 0	a major city suburb	0	No contacts with persons outside my household	No		2	No violence or discrimination	Not Applicable (no children at home)	Student	No	No	Not applicable (if jobless or student)	6	0	Not applicable (if jobless or student)			Yes	Yes	Yes	Yes	No	Yes	Yes	No	Yes	Yes	1	Three times or more	No	No	No	No	No	No	No	No	Yes
430	South Africa	Yes	51	Female	Gauteng	I was born in South Africa		University Postgraduate degree holder	Divorced	My spouse/partner	Adults over 70 years of age: 0 Adults between 18 and 70 years of age: 2 Children between 12 and under 18 years of age: 0 Children under 12 years of age: 0	a major city suburb	3	No contacts with persons outside my household	No		1	No violence or discrimination	Not Applicable (no children at home)	Work for a person, institution or company	No	No	Work from home	5	0	Yes			Yes	Yes	Yes	Yes	Yes	Yes	Yes	Yes	No	Yes	2	Three times or more	No	No	No	No	No	No	No	No	Yes
432	South Africa	Yes	53	Male	North West	I was born in South Africa		University Postgraduate degree holder	Legally married	My spouse/partner;My child(ren)	Adults over 70 years of age: 0 Adults between 18 and 70 years of age: 4 Children between 12 and under 18 years of age: 0 Children under 12 years of age: 0	a small town	1	More than one week ago	No		2	No violence or discrimination	Not Applicable (no children at home)	Work for a person, institution or company	Yes	Yes	Work in a closed indoor space with several people (office, …., etc.)	5	0	No	Other	Own transport (vehicle, motorcycle, bicycle)	Yes	Yes	Yes	Yes	No	Yes	Yes	Yes	No	Yes	2	Three times or more	No	No	No	No	No	No	No	No	Yes
431	South Africa	Yes	35	Female	Gauteng	I was born in South Africa		University Undergraduate degree holder	Single	I live alone	Adults over 70 years of age: 0 Adults between 18 and 70 years of age: 0 Children between 12 and under 18 years of age: 0 Children under 12 years of age: 0	a major city suburb	3	No contacts with persons outside my household	No		4	No violence or discrimination	Not Applicable (no children at home)	Work for a person, institution or company	Yes	Yes	Work in a closed indoor space alone (office, …., etc.)	3	2	No	Other	Own transport (vehicle, motorcycle, bicycle)	Yes	Yes	Yes	Yes	No	Yes	Yes	Yes	Yes	Yes	1	Three times or more	No	No	No	No	No	No	No	No	No
436	South Africa	Yes	37	Female	KwaZulu Natal	I was born in South Africa		Secondary School	Legally married	My parent(s);My spouse/partner;My child(ren)	Adults over 70 years of age: 1 Adults between 18 and 70 years of age: 2 Children between 12 and under 18 years of age: 2 Children under 12 years of age: 1	a small town	2	Last two days	No		3	No violence or discrimination	At home, by myself	Self-employed	No	No	Not applicable (if jobless or student)	6	0	Not applicable (if jobless or student)			Yes	Yes	Yes	Yes	No	Yes	Yes	Yes	Yes	Yes	3	Two times	No	No	No	No	No	No	No	No	Yes
433	South Africa	Yes	66	Female	Northern Cape	I was born in South Africa		Secondary School	Legally married	My spouse/partner	Adults over 70 years of age: 0 Adults between 18 and 70 years of age: 2 Children between 12 and under 18 years of age: 0 Children under 12 years of age: 1	a small town	0	No contacts with persons outside my household	No		1	No violence or discrimination	At home, by myself	Unemployed	No	No	Not applicable (if jobless or student)	0	0	Not applicable (if jobless or student)			Yes	Yes	Yes	Yes	No	Yes	Yes	Yes	Yes	Yes	1	Three times or more	No	No	No	No	No	No	No	No	Yes
438	South Africa	Yes	42	Male	Gauteng	I was born in South Africa		University Postgraduate degree holder	Legally married	My spouse/partner	Adults over 70 years of age: 0 Adults between 18 and 70 years of age: 1 Children between 12 and under 18 years of age: 0 Children under 12 years of age: 0	a major city suburb	1	Last two days	No		1	No violence or discrimination	Not Applicable (no children at home)	Work for a person, institution or company	Yes	Yes	Work from home	5	5	Yes			Yes	Yes	Yes	Yes	No	Yes	Yes	Yes	Yes	Yes	2	Three times or more	No	Yes	No	No	No	No	No	No	No
435	South Africa	Yes	20	Female	Gauteng	I was born in South Africa		University Undergraduate degree holder	Single	My parent(s);My sibling(s) or other relative(s)	Adults over 70 years of age: 0 Adults between 18 and 70 years of age: 2 Children between 12 and under 18 years of age: 1 Children under 12 years of age: 1	a small town	0	No contacts with persons outside my household	No		2	No violence or discrimination	Not Applicable (no children at home)	Work for a person, institution or company	No	No	Work in a closed indoor space with several people (office, …., etc.)	5	0	Yes			Yes	Yes	Yes	Yes	No	Yes	Yes	Yes	Yes	Yes	2	Three times or more	No	No	No	No	No	No	No	No	Yes
437	South Africa	Yes	26	Female	Gauteng	I was born in South Africa		University Postgraduate degree holder	Single	My parent(s)	Adults over 70 years of age: 0 Adults between 18 and 70 years of age: 2 Children between 12 and under 18 years of age: 0 Children under 12 years of age: 0	a major city suburb	2	No contacts with persons outside my household	No		1	No violence or discrimination	Not Applicable (no children at home)	Work for the government	No	No	Work from home	5	0	Yes			Yes	No	Yes	No	No	Yes	Yes	Yes	No	Yes	1	Three times or more	No	No	No	No	No	No	No	Yes	Yes
442	South Africa	Yes	39	Female	Gauteng	I was born in South Africa		University Postgraduate degree holder	Cohabitation	My spouse/partner	Adults over 70 years of age: 0 Adults between 18 and 70 years of age: 1 Children between 12 and under 18 years of age: 0 Children under 12 years of age: 0	a major city suburb	0	No contacts with persons outside my household	No		3	No violence or discrimination	Not Applicable (no children at home)	Work for a person, institution or company	No	No	Work from home	5	0	Yes			Yes	Yes	Yes	Yes	No	Yes	Yes	Yes	Yes	Yes	2	Three times or more	No	No	No	No	No	No	No	No	Yes
439	South Africa	Yes	21	Female	Gauteng	I was born in South Africa		University Undergraduate degree holder	Single	My parent(s)	Adults over 70 years of age: 0 Adults between 18 and 70 years of age: 3 Children between 12 and under 18 years of age: 0 Children under 12 years of age: 0	a major city suburb	0	Last 3 to 5 days	No		3	No violence or discrimination	Not Applicable (no children at home)	Student	No	No	Not applicable (if jobless or student)	5	5	Not applicable (if jobless or student)			Yes	Yes	Yes	Yes	No	Yes	Yes	Yes	Yes	Yes	4	Three times or more	No	No	No	No	No	No	No	No	No
440	South Africa	Yes	31	Female	Gauteng	I was born in South Africa		University Undergraduate degree holder	Cohabitation	My spouse/partner	Adults over 70 years of age: 0 Adults between 18 and 70 years of age: 1 Children between 12 and under 18 years of age: 0 Children under 12 years of age: 0	a major city suburb	0	No contacts with persons outside my household	No		1	No violence or discrimination	Not Applicable (no children at home)	Work for a person, institution or company	Yes	No	Work in a closed indoor space with several people (office, …., etc.)	5	0	Yes			Yes	No	Yes	No	No	Yes	Yes	No	No	Yes	3	Three times or more	No	No	No	No	No	No	No	No	No
441	South Africa	Yes	31	Female	Gauteng	I was born in South Africa		University Postgraduate degree holder	Legally married	My spouse/partner;My child(ren)	Adults over 70 years of age: 0 Adults between 18 and 70 years of age: 1 Children between 12 and under 18 years of age: 0 Children under 12 years of age: 2	a major city suburb	0	No contacts with persons outside my household	No		3	No violence or discrimination	At home, by myself	Unemployed	No	No	Not applicable (if jobless or student)	0	0	Not applicable (if jobless or student)			Yes	Yes	Yes	Yes	No	Yes	Yes	Yes	No	Yes	2	Three times or more	No	No	No	No	No	No	No	No	Yes
443	South Africa	Yes	39	Male	Gauteng	I was born in South Africa		University Postgraduate degree holder	Single	My parent(s);My sibling(s) or other relative(s);I live alone	Adults over 70 years of age: 1 Adults between 18 and 70 years of age: 1 Children between 12 and under 18 years of age: 0 Children under 12 years of age: 0	a major city suburb	0	No contacts with persons outside my household	No		1	Discrimination because of my social/economic status	Not Applicable (no children at home)	Self-employed	No	No	Work in a closed indoor space with several people (office, …., etc.)	5	0	Yes			Yes	No	Yes	No	No	Yes	No	No	Yes	Yes	1	Three times or more	No	No	No	No	No	No	No	No	Yes
444	South Africa	Yes	31	Male	Gauteng	I was born in South Africa		University Undergraduate degree holder	Legally married	My spouse/partner;My child(ren)	Adults over 70 years of age: 0 Adults between 18 and 70 years of age: 1 Children between 12 and under 18 years of age: 0 Children under 12 years of age: 1	a major city suburb	3	No contacts with persons outside my household	No		5	No violence or discrimination	At home, with my housemates	Work for a person, institution or company	No	No	Work in a closed indoor space with several people (office, …., etc.)	4	0	Yes			Yes	No	Yes	No	No	Yes	No	Yes	Yes	Yes	3	Three times or more	No	No	No	No	No	No	No	Yes	Yes
445	South Africa	Yes	50	Male	Gauteng	I was born outside of South Africa	Israel	Secondary School	Single	My parent(s);My child(ren)	Adults over 70 years of age: 1 Adults between 18 and 70 years of age: 0 Children between 12 and under 18 years of age: 0 Children under 12 years of age: 2	a major city suburb	2	No contacts with persons outside my household	No		3	No violence or discrimination	At home, with my housemates	Self-employed	No	No	Work in an open space (market, shop, roadside, etc)	5	0	No	It is not possible with my job	Own transport (vehicle, motorcycle, bicycle)	Yes	Yes	Yes	No	No	Yes	No	No	No	No	3	Three times or more	No	No	No	No	No	No	No	No	Yes
447	South Africa	Yes	45	Female	Gauteng	I was born in South Africa		Secondary School	Cohabitation	My spouse/partner;My sibling(s) or other relative(s)	Adults over 70 years of age: 1 Adults between 18 and 70 years of age: 5 Children between 12 and under 18 years of age: 0 Children under 12 years of age: 1	a major city suburb	2	No contacts with persons outside my household	No		3	No violence or discrimination	At home, with my housemates	Work for a person, institution or company	No	No	Work in a closed indoor space with several people (office, …., etc.)	5	0	Yes			Yes	Yes	Yes	No	No	Yes	No	No	Yes	Yes	1	Three times or more	No	No	No	No	No	No	No	No	Yes
446	South Africa	Yes	41	Male	KwaZulu Natal	I was born in South Africa		Secondary School	Divorced	My sibling(s) or other relative(s)	Adults over 70 years of age: 0 Adults between 18 and 70 years of age: 3 Children between 12 and under 18 years of age: 0 Children under 12 years of age: 1	a major city suburb	0	More than one week ago	No		1	No violence or discrimination	Not Applicable (no children at home)	Self-employed	No	No	Work in an open space (market, shop, roadside, etc)	6	1	Yes			Yes	Yes	Yes	Yes	No	Yes	Yes	No	No	Yes	1	Three times or more	No	No	No	No	No	No	No	No	No
451	South Africa	Yes	50	Female	Gauteng	I was born in South Africa		Secondary School	Legally married	My child(ren)	Adults over 70 years of age: 0 Adults between 18 and 70 years of age: 0 Children between 12 and under 18 years of age: 1 Children under 12 years of age: 0	a major city suburb	0	No contacts with persons outside my household	No		2	No violence or discrimination	At home, by myself	Unemployed	No	No	Not applicable (if jobless or student)	0	0	Not applicable (if jobless or student)			Yes	No	Yes	Yes	No	Yes	Yes	No	Yes	Yes	2	Three times or more	No	No	No	No	No	No	No	No	Yes
448	South Africa	Yes	30	Female	Gauteng	I was born in South Africa		University Undergraduate degree holder	Legally married	My spouse/partner	Adults over 70 years of age: 0 Adults between 18 and 70 years of age: 1 Children between 12 and under 18 years of age: 0 Children under 12 years of age: 0	a major city suburb	0	No contacts with persons outside my household	No		4	No violence or discrimination	Not Applicable (no children at home)	Work for a person, institution or company	No	Yes	Work from home	5	0	Yes			Yes	Yes	Yes	No	No	Yes	No	No	No	Yes	1	Three times or more	No	No	No	No	No	No	No	No	Yes
449	South Africa	Yes	29	Female	Gauteng	I was born in South Africa		Secondary School	Legally married	My spouse/partner	Adults over 70 years of age: 0 Adults between 18 and 70 years of age: 1 Children between 12 and under 18 years of age: 0 Children under 12 years of age: 4	a major city suburb	2	More than one week ago	No		2	No violence or discrimination	At home, with my housemates	Student	No	No	Not applicable (if jobless or student)	0	0	Not applicable (if jobless or student)			Yes	Yes	Yes	Yes	No	Yes	Yes	Yes	No	Yes	1	Three times or more	No	No	No	No	No	No	No	No	Yes
450	South Africa	Yes	35	Male	Gauteng	I was born in South Africa		University Postgraduate degree holder	Legally married	My spouse/partner	Adults over 70 years of age: 2 Adults between 18 and 70 years of age: 2 Children between 12 and under 18 years of age: 0 Children under 12 years of age: 0	a major city suburb	0	No contacts with persons outside my household	Yes	Little food available in shops, market	3	No violence or discrimination	Not Applicable (no children at home)	Work for a person, institution or company	No	No	Work from home	5	0	Yes			Yes	Yes	Yes	Yes	No	Yes	Yes	No	Yes	Yes	1	Three times or more	No	No	No	No	No	No	No	No	Yes
452	South Africa	Yes	61	Female	Gauteng	I was born in South Africa		University Undergraduate degree holder	Legally married	My spouse/partner	Adults over 70 years of age: 0 Adults between 18 and 70 years of age: 2 Children between 12 and under 18 years of age: 0 Children under 12 years of age: 0	a major city suburb	0	More than one week ago	No		3	No violence or discrimination	Not Applicable (no children at home)	Self-employed	No	No	Work from home	0	0	No	I am at home but not working	Own transport (vehicle, motorcycle, bicycle)	Yes	No	Yes	No	No	Yes	No	No	No	Yes	1	Three times or more	No	No	No	No	No	No	No	No	Yes
454	South Africa	Yes	31	Female	KwaZulu Natal	I was born in South Africa		Secondary School	Legally married	My spouse/partner;My child(ren)	Adults over 70 years of age: 0 Adults between 18 and 70 years of age: 0 Children between 12 and under 18 years of age: 0 Children under 12 years of age: 2	a major city suburb	0	More than one week ago	Yes	I felt it was unsafe to go out to buy food	5	No violence or discrimination	At home, with my housemates	Self-employed	No	No	Work from home	1	0	No	It is not possible with my job	Own transport (vehicle, motorcycle, bicycle)	Yes	Yes	Yes	Yes	No	Yes	Yes	Yes	Yes	Yes	1	Three times or more	No	No	No	No	No	No	No	No	No
455	South Africa	Yes	40	Female	KwaZulu Natal	I was born in South Africa		University Undergraduate degree holder	Divorced	My parent(s)	Adults over 70 years of age: 2 Adults between 18 and 70 years of age: 2 Children between 12 and under 18 years of age: 0 Children under 12 years of age: 0	a major city suburb	0	No contacts with persons outside my household	No		2	No violence or discrimination	At home, by myself	Work for a person, institution or company	No	No	Work from home	0	0	Yes			Yes	Yes	Yes	No	No	Yes	No	Yes	Yes	Yes	1	Three times or more	No	No	No	No	No	No	No	No	Yes
453	South Africa	Yes	30	Female	Gauteng	I was born in South Africa		University Undergraduate degree holder	Legally married	My spouse/partner;My child(ren)	Adults over 70 years of age: 5 Adults between 18 and 70 years of age: 4 Children between 12 and under 18 years of age: 0 Children under 12 years of age: 2	a major city suburb	5	No contacts with persons outside my household	No		3	No violence or discrimination	At home, with my housemates	Self-employed	No	No	Work from home	3	0	Yes			Yes	Yes	Yes	Yes	Yes	Yes	Yes	Yes	No	Yes	2	Three times or more	No	No	No	No	No	No	No	No	Yes
456	South Africa	Yes	38	Female	Gauteng	I was born in South Africa		Secondary School	Divorced	My sibling(s) or other relative(s)	Adults over 70 years of age: 0 Adults between 18 and 70 years of age: 3 Children between 12 and under 18 years of age: 0 Children under 12 years of age: 0	a major city suburb	1	No contacts with persons outside my household	No		3	No violence or discrimination	Not Applicable (no children at home)	Self-employed	No	No	Work from home	5	0	Yes			Yes	Yes	Yes	Yes	No	Yes	Yes	Yes	Yes	Yes	1	Three times or more	No	No	No	No	No	No	No	No	Yes
459	South Africa	Yes	25	Female	Gauteng	I was born in South Africa		University Undergraduate degree holder	Single	My parent(s)	Adults over 70 years of age: 0 Adults between 18 and 70 years of age: 1 Children between 12 and under 18 years of age: 0 Children under 12 years of age: 0	a major city suburb	2	More than one week ago	No		2	No violence or discrimination	Not Applicable (no children at home)	Work for a person, institution or company	No	No	Work in a closed indoor space with several people (office, …., etc.)	5	0	Yes			Yes	Yes	Yes	Yes	No	Yes	Yes	Yes	Yes	Yes	3	Three times or more	No	No	No	No	No	No	No	Yes	No
457	South Africa	Yes	29	Female	Gauteng	I was born in South Africa		University Undergraduate degree holder	Legally married	My spouse/partner;My child(ren);My sibling(s) or other relative(s)	Adults over 70 years of age: 0 Adults between 18 and 70 years of age: 2 Children between 12 and under 18 years of age: 0 Children under 12 years of age: 1	a major city suburb	0	More than one week ago	No		5	No violence or discrimination	At home, by myself	Work for a person, institution or company	No	No	Work from home	5	0	Yes			Yes	Yes	Yes	Yes	No	Yes	Yes	Yes	No	Yes	1	Three times or more	No	No	No	Yes	No	No	No	No	No
458	South Africa	Yes	19	Female	Western Cape	I was born in South Africa		Secondary School	Single	My parent(s);My sibling(s) or other relative(s)	Adults over 70 years of age: 0 Adults between 18 and 70 years of age: 2 Children between 12 and under 18 years of age: 1 Children under 12 years of age: 0	a major city suburb	0	No contacts with persons outside my household	Yes	Little food available in shops, market	1	No violence or discrimination	Not Applicable (no children at home)	Student	No	No	Not applicable (if jobless or student)	5	0	Not applicable (if jobless or student)			Yes	No	Yes	Yes	No	Yes	Yes	Yes	Yes	Yes	3	Three times or more	No	No	No	No	No	No	No	No	No
460	South Africa	Yes	50	Female	Gauteng	I was born in South Africa		Secondary School	Divorced	My spouse/partner;My child(ren)	Adults over 70 years of age: 0 Adults between 18 and 70 years of age: 0 Children between 12 and under 18 years of age: 2 Children under 12 years of age: 0	a major city suburb	1	Last two days	No		3	Discrimination because of my ethnicity, race or nationality	At home, by myself	Work for a person, institution or company	Yes	No	Work from home	5	0	Yes			Yes	No	Yes	Yes	No	Yes	Yes	No	Yes	Yes	3	Three times or more	No	No	No	No	No	No	No	No	No
462	South Africa	Yes	35	Male	Gauteng	I was born outside of South Africa	Tanzania	University Postgraduate degree holder	Legally married	My spouse/partner	Adults over 70 years of age: 0 Adults between 18 and 70 years of age: 1 Children between 12 and under 18 years of age: 0 Children under 12 years of age: 0	a major city suburb	0	No contacts with persons outside my household	No		1	No violence or discrimination	Not Applicable (no children at home)	Work for a person, institution or company	No	No	Work from home	5	0	Yes			Yes	Yes	Yes	Yes	No	Yes	Yes	Yes	Yes	Yes	3	Three times or more	No	No	No	No	No	No	No	Yes	Yes
497	South Africa	Yes	31	Male	Gauteng	I was born in South Africa		Secondary School	Single	My parent(s)	Adults over 70 years of age: 1 Adults between 18 and 70 years of age: 1 Children between 12 and under 18 years of age: 0 Children under 12 years of age: 0	a major city suburb	2	Last two days	No		3	Discrimination because of my social/economic status	Not Applicable (no children at home)	Self-employed	Yes	No	Work from home	7	3	Yes			Yes	Yes	Yes	Yes	No	Yes	No	No	No	Yes	3	one time	No	No	No	No	Yes	No	No	No	Yes
461	South Africa	Yes	33	Female	Gauteng	I was born in South Africa		Secondary School	Legally married	My spouse/partner	Adults over 70 years of age: 1 Adults between 18 and 70 years of age: 1 Children between 12 and under 18 years of age: 0 Children under 12 years of age: 1	a major city suburb	0	No contacts with persons outside my household	No		3	No violence or discrimination	At home, by myself	Work for a person, institution or company	No	No	Work from home	6	0	Yes			Yes	Yes	Yes	Yes	Yes	Yes	Yes	Yes	No	Yes	2	Two times	No	No	No	No	No	No	No	No	Yes
463	South Africa	Yes	52	Female	Gauteng	I was born outside of South Africa	Zimbabwe	University Postgraduate degree holder	Legally married	My spouse/partner	Adults over 70 years of age: 0 Adults between 18 and 70 years of age: 6 Children between 12 and under 18 years of age: 1 Children under 12 years of age: 1	a small town	1	No contacts with persons outside my household	No		3	Discrimination because of my social/economic status	At home, by myself	Work for the government	No	No	Work from home	0	0	Yes			Yes	Yes	Yes	Yes	No	Yes	No	Yes	No	Yes	3	Three times or more	No	No	No	No	No	No	No	Yes	Yes
464	South Africa	Yes	27	Female	Gauteng	I was born in South Africa		Secondary School	Single	My spouse/partner;My child(ren);My sibling(s) or other relative(s)	Adults over 70 years of age: 0 Adults between 18 and 70 years of age: 2 Children between 12 and under 18 years of age: 0 Children under 12 years of age: 2	a major city suburb	15	No contacts with persons outside my household	No		5	No violence or discrimination	At home, with my housemates	Work for a person, institution or company	Yes	Yes	Work in a closed indoor space with several people (office, …., etc.)	5	5	No	It is not possible with my job	Own transport (vehicle, motorcycle, bicycle)	Yes	Yes	Yes	Yes	No	Yes	Yes	Yes	Yes	Yes	1	Three times or more	No	No	No	No	No	No	No	Yes	Yes
465	South Africa	Yes	21	Female	Gauteng	I was born in South Africa		University Undergraduate degree holder	Single	My parent(s);My sibling(s) or other relative(s)	Adults over 70 years of age: 1 Adults between 18 and 70 years of age: 5 Children between 12 and under 18 years of age: 1 Children under 12 years of age: 0	a major city suburb	0	No contacts with persons outside my household	No		1	No violence or discrimination	Not Applicable (no children at home)	Work for a person, institution or company	Yes	No	Work from home	6	0	Yes			No	No	Yes	Yes	No	Yes	Yes	Yes	No	Yes	3	Two times	No	No	No	No	No	No	No	No	Yes
466	South Africa	Yes	24	Female	Mpumalanga	I was born in South Africa		University Undergraduate degree holder	Legally married	My spouse/partner	Adults over 70 years of age: 0 Adults between 18 and 70 years of age: 1 Children between 12 and under 18 years of age: 0 Children under 12 years of age: 0	a small town	0	No contacts with persons outside my household	No		5	No violence or discrimination	Not Applicable (no children at home)	Student	No	No	Not applicable (if jobless or student)	0	0	Not applicable (if jobless or student)			Yes	Yes	Yes	Yes	No	Yes	Yes	Yes	Yes	Yes	3	Three times or more	No	No	No	No	No	No	No	No	Yes
467	South Africa	Yes	44	Male	Gauteng	I was born in South Africa		Secondary School	Legally married	My spouse/partner;My child(ren)	Adults over 70 years of age: 0 Adults between 18 and 70 years of age: 1 Children between 12 and under 18 years of age: 1 Children under 12 years of age: 1	a major city suburb	0	More than one week ago	No		3	No violence or discrimination	At home, with my housemates	Self-employed	No	No	Work from home	0	0	Yes			Yes	Yes	Yes	No	No	Yes	Yes	Yes	No	No	1	Three times or more	No	No	No	No	No	No	No	Yes	Yes
470	South Africa	Yes	47	Female	Gauteng	I was born in South Africa		University Undergraduate degree holder	Divorced	My child(ren);I live alone	Adults over 70 years of age: 0 Adults between 18 and 70 years of age: 1 Children between 12 and under 18 years of age: 0 Children under 12 years of age: 0	a major city suburb	0	No contacts with persons outside my household	No		2	No violence or discrimination	Not Applicable (no children at home)	Self-employed	No	Yes	Work from home	2	0	Yes			Yes	No	Yes	Yes	No	Yes	Yes	No	Yes	Yes	2	Three times or more	No	No	No	No	No	No	No	No	No
468	South Africa	Yes	21	Female	KwaZulu Natal	I was born in South Africa		Secondary School	Single	My parent(s);My sibling(s) or other relative(s)	Adults over 70 years of age: 0 Adults between 18 and 70 years of age: 2 Children between 12 and under 18 years of age: 1 Children under 12 years of age: 0	a major city suburb	3	No contacts with persons outside my household	No		3	No violence or discrimination	Not Applicable (no children at home)	Student	No	No	Not applicable (if jobless or student)	5	0	Not applicable (if jobless or student)			Yes	Yes	Yes	No	No	Yes	No	Yes	Yes	Yes	2	Three times or more	No	No	No	No	No	No	No	No	No
469	South Africa	Yes	69	Female	Gauteng	I was born in South Africa		University Undergraduate degree holder	Legally married	My spouse/partner	Adults over 70 years of age: 1 Adults between 18 and 70 years of age: 0 Children between 12 and under 18 years of age: 0 Children under 12 years of age: 0	a major city suburb	2	No contacts with persons outside my household	No		1	No violence or discrimination	Not Applicable (no children at home)	Unemployed	No	No	Not applicable (if jobless or student)	0	0	Not applicable (if jobless or student)			Yes	No	Yes	Yes	No	Yes	Yes	Yes	Yes	Yes	2	Three times or more	No	No	No	No	No	No	No	No	No
471	South Africa	Yes	35	Male	Gauteng	I was born in South Africa		University Postgraduate degree holder	Legally married	My spouse/partner	Adults over 70 years of age: 0 Adults between 18 and 70 years of age: 1 Children between 12 and under 18 years of age: 0 Children under 12 years of age: 0	a major city suburb	0	No contacts with persons outside my household	No		1	No violence or discrimination	Not Applicable (no children at home)	Self-employed	No	No	Work from home	5	0	No	I am at home but not working	Own transport (vehicle, motorcycle, bicycle)	Yes	No	Yes	Yes	No	Yes	No	Yes	Yes	Yes	1	Three times or more	No	No	No	No	No	No	No	No	Yes
472	South Africa	Yes	22	Female	Gauteng	I was born in South Africa		Secondary School	Legally married	My spouse/partner;My child(ren)	Adults over 70 years of age: 0 Adults between 18 and 70 years of age: 1 Children between 12 and under 18 years of age: 0 Children under 12 years of age: 2	a major city suburb	0	No contacts with persons outside my household	No		2	No violence or discrimination	At home, by myself	Unemployed	No	No	Not applicable (if jobless or student)	0	0	Not applicable (if jobless or student)			Yes	Yes	Yes	Yes	No	Yes	Yes	Yes	Yes	Yes	1	Three times or more	No	No	No	No	No	No	No	No	Yes
473	South Africa	Yes	39	Male	Gauteng	I was born in South Africa		University Undergraduate degree holder	Legally married	My parent(s);My spouse/partner;My child(ren)	Adults over 70 years of age: 0 Adults between 18 and 70 years of age: 3 Children between 12 and under 18 years of age: 2 Children under 12 years of age: 2	a small town	0	No contacts with persons outside my household	No		1	No violence or discrimination	At home, with my housemates	Self-employed	Yes	Yes	Work in a closed indoor space with several people (office, …., etc.)	5	0	Yes			Yes	Yes	Yes	Yes	Yes	Yes	No	No	Yes	Yes	3	Three times or more	No	No	No	No	No	No	No	Yes	Yes
476	South Africa	Yes	26	Female	Mpumalanga	I was born in South Africa		University Undergraduate degree holder	Single	My parent(s)	Adults over 70 years of age: 0 Adults between 18 and 70 years of age: 6 Children between 12 and under 18 years of age: 2 Children under 12 years of age: 1	a small town	0	No contacts with persons outside my household	No		5	No violence or discrimination	Other	Work for a person, institution or company	No	No	Work from home	5	0	Yes			Yes	Yes	Yes	Yes	No	Yes	Yes	Yes	Yes	Yes	4	Three times or more	No	No	No	No	No	No	No	No	Yes
474	South Africa	Yes	22	Female	Western Cape	I was born in South Africa		University Undergraduate degree holder	Legally married	My spouse/partner;My child(ren);My sibling(s) or other relative(s)	Adults over 70 years of age: 0 Adults between 18 and 70 years of age: 5 Children between 12 and under 18 years of age: 0 Children under 12 years of age: 1	a major city suburb	0	No contacts with persons outside my household	No		2	No violence or discrimination	At home, by myself	Self-employed	No	No	Work from home	0	0	Yes			Yes	Yes	Yes	Yes	No	Yes	No	No	Yes	Yes	1	Three times or more	No	No	No	No	No	No	No	No	Yes
475	South Africa	Yes	17	Male	Western Cape	I was born in South Africa		Secondary School	Single	My parent(s)	Adults over 70 years of age: 0 Adults between 18 and 70 years of age: 3 Children between 12 and under 18 years of age: 1 Children under 12 years of age: 0	a major city suburb	0	No contacts with persons outside my household	No		1	No violence or discrimination	At home, with my housemates	Student	No	No	Not applicable (if jobless or student)	5	0	Not applicable (if jobless or student)			Yes	Yes	Yes	Yes	No	No	No	No	Yes	Yes	1	Two times	No	No	No	No	No	No	No	No	Yes
477	South Africa	Yes	42	Female	Gauteng	I was born in South Africa		Secondary School	Legally married	My spouse/partner;My child(ren)	Adults over 70 years of age: 0 Adults between 18 and 70 years of age: 3 Children between 12 and under 18 years of age: 2 Children under 12 years of age: 1	a small town	0	No contacts with persons outside my household	No		3	No violence or discrimination	At home, by myself	Self-employed	No	No	Work from home	5	0	No	I am at home but not working	Own transport (vehicle, motorcycle, bicycle)	Yes	Yes	Yes	Yes	No	Yes	Yes	Yes	No	No	1	Three times or more	No	No	No	No	No	No	No	No	Yes
478	South Africa	Yes	32	Female	Western Cape	I was born in South Africa		University Undergraduate degree holder	Single	My parent(s)	Adults over 70 years of age: 0 Adults between 18 and 70 years of age: 5 Children between 12 and under 18 years of age: 0 Children under 12 years of age: 1	a major city suburb	0	No contacts with persons outside my household	No		3	No violence or discrimination	Not Applicable (no children at home)	Work for a person, institution or company	Yes	No	Work in a closed indoor space with several people (office, …., etc.)	6	0	Yes			Yes	Yes	Yes	No	No	Yes	Yes	Yes	Yes	Yes	2	Three times or more	No	No	No	No	No	No	No	Yes	Yes
480	South Africa	Yes	41	Male	Limpopo	I was born in South Africa		University Undergraduate degree holder	Legally married	My spouse/partner;My child(ren)	Adults over 70 years of age: 0 Adults between 18 and 70 years of age: 2 Children between 12 and under 18 years of age: 0 Children under 12 years of age: 3	a major city suburb	10	No contacts with persons outside my household	No		3	No violence or discrimination	At home, with my housemates	Work for the government	Yes	No	Work in a closed indoor space with several people (office, …., etc.)	5	5	No	It is possible, but is not allowed by my employer	Own transport (vehicle, motorcycle, bicycle)	Yes	Yes	Yes	Yes	Yes	Yes	Yes	Yes	Yes	Yes	1	Three times or more	No	No	No	No	No	No	No	Yes	No
479	South Africa	Yes	28	Female	Gauteng	I was born in South Africa		University Undergraduate degree holder	Legally married	My spouse/partner;My sibling(s) or other relative(s)	Adults over 70 years of age: 0 Adults between 18 and 70 years of age: 2 Children between 12 and under 18 years of age: 0 Children under 12 years of age: 0	a major city suburb	2	More than one week ago	No		2	No violence or discrimination	Not Applicable (no children at home)	Work for the government	No	No	Work from home	5	0	No	Other	Own transport (vehicle, motorcycle, bicycle)	Yes	Yes	Yes	Yes	No	Yes	Yes	Yes	No	Yes	1	Three times or more	No	No	No	No	No	No	No	No	Yes
481	South Africa	Yes	32	Male	Gauteng	I was born in South Africa		Secondary School	Cohabitation	My spouse/partner;My child(ren)	Adults over 70 years of age: 0 Adults between 18 and 70 years of age: 3 Children between 12 and under 18 years of age: 0 Children under 12 years of age: 2	a major city suburb	4	Last two days	No		2	No violence or discrimination	At home, with my housemates	Work for a person, institution or company	No	No	Work from home	5	0	Yes			Yes	No	Yes	No	No	Yes	Yes	No	Yes	Yes	1	Three times or more	No	No	No	No	No	No	No	No	No
484	South Africa	Yes	29	Female	Gauteng	I was born in South Africa		Secondary School	Legally married	My spouse/partner	Adults over 70 years of age: 0 Adults between 18 and 70 years of age: 1 Children between 12 and under 18 years of age: 1 Children under 12 years of age: 1	a major city suburb	30	No contacts with persons outside my household	No		5	No violence or discrimination	At aunts or uncles	Work for a person, institution or company	Yes	Yes	Work in a closed indoor space with several people (office, …., etc.)	6	6	No	It is possible, but is not allowed by my employer	By public transport with multiple people (train, bus, taxi, etc)	Yes	Yes	Yes	Yes	Yes	Yes	Yes	Yes	Yes	Yes	1	Three times or more	No	Yes	No	No	Yes	No	No	Yes	No
482	South Africa	Yes	52	Female	Gauteng	I was born in South Africa		University Postgraduate degree holder	Legally married	My spouse/partner	Adults over 70 years of age: 1 Adults between 18 and 70 years of age: 0 Children between 12 and under 18 years of age: 0 Children under 12 years of age: 0	a rural area/village	0	No contacts with persons outside my household	No		1	No violence or discrimination	Not Applicable (no children at home)	Self-employed	Yes	No	Work from home	0	0	Yes			Yes	Yes	Yes	Yes	No	Yes	Yes	Yes	No	Yes	3	Three times or more	No	No	No	No	No	No	No	No	Yes
490	South Africa	Yes	45	Female	Mpumalanga	I was born in South Africa		Secondary School	Legally married	My spouse/partner;My child(ren)	Adults over 70 years of age: 0 Adults between 18 and 70 years of age: 2 Children between 12 and under 18 years of age: 2 Children under 12 years of age: 1	a small town	0	No contacts with persons outside my household	No		1	No violence or discrimination	At home, with my housemates	Work for a person, institution or company	No	No	Work in a closed indoor space alone (office, …., etc.)	6	0	No	It is not possible with my job	Own transport (vehicle, motorcycle, bicycle)	Yes	No	Yes	Yes	No	Yes	Yes	No	Yes	No	2	Three times or more	No	No	No	No	No	No	No	Yes	Yes
486	South Africa	Yes	65	Male	North West	I was born in South Africa		Secondary School	Legally married	My spouse/partner	Adults over 70 years of age: 0 Adults between 18 and 70 years of age: 2 Children between 12 and under 18 years of age: 0 Children under 12 years of age: 0	a small town	0	No contacts with persons outside my household	No		2	No violence or discrimination	Not Applicable (no children at home)	Unemployed	No	No	Not applicable (if jobless or student)	0	0	Not applicable (if jobless or student)			Yes	Yes	Yes	Yes	No	Yes	Yes	Yes	No	Yes	1	Three times or more	No	No	No	No	No	No	No	No	Yes
489	South Africa	Yes	24	Male	Gauteng	I was born in South Africa		Secondary School	Single	I live alone	Adults over 70 years of age: 0 Adults between 18 and 70 years of age: 0 Children between 12 and under 18 years of age: 0 Children under 12 years of age: 0	a major city suburb	0	No contacts with persons outside my household	No		2	No violence or discrimination	Not Applicable (no children at home)	Student	No	No	Not applicable (if jobless or student)	5	0	Not applicable (if jobless or student)			Yes	No	Yes	Yes	No	Yes	Yes	Yes	No	Yes	2	Three times or more	No	No	No	No	No	No	No	Yes	No
507	South Africa	Yes	31	Male	Gauteng	I was born in South Africa		University Postgraduate degree holder	Legally married	My parent(s);My spouse/partner	Adults over 70 years of age: 0 Adults between 18 and 70 years of age: 2 Children between 12 and under 18 years of age: 0 Children under 12 years of age: 0	a major city suburb	2	Last two days	No		3	No violence or discrimination	Not Applicable (no children at home)	Work for a person, institution or company	No	No	Work from home	5	0	Yes			Yes	No	Yes	Yes	No	Yes	Yes	Yes	Yes	Yes	3	Three times or more	No	No	No	No	No	No	No	No	Yes
483	South Africa	Yes	39	Female	North West	I was born in South Africa		University Postgraduate degree holder	Legally married	My spouse/partner;My child(ren)	Adults over 70 years of age: 0 Adults between 18 and 70 years of age: 1 Children between 12 and under 18 years of age: 1 Children under 12 years of age: 1	a small town	0	No contacts with persons outside my household	No		1	No violence or discrimination	At home, by myself	Self-employed	No	No	Work in a closed indoor space with several people (office, …., etc.)	5	0	No	It is not possible with my job	Own transport (vehicle, motorcycle, bicycle)	Yes	Yes	Yes	Yes	No	Yes	Yes	Yes	Yes	Yes	1	Three times or more	No	No	No	No	No	No	No	No	No
485	South Africa	Yes	42	Female	North West	I was born in South Africa		Secondary School	Legally married	My child(ren)	Adults over 70 years of age: 0 Adults between 18 and 70 years of age: 0 Children between 12 and under 18 years of age: 2 Children under 12 years of age: 1	a small town	1	More than one week ago	No		3	No violence or discrimination	At home, by myself	Self-employed	Yes	No	Work from home	4	0	Yes			Yes	Yes	Yes	Yes	Yes	Yes	Yes	Yes	Yes	Yes	1	Three times or more	No	No	No	No	No	No	No	No	No
487	South Africa	Yes	15	Male	Western Cape	I was born outside of South Africa	United Kingdom	Secondary School	Single	My parent(s);My sibling(s) or other relative(s)	Adults over 70 years of age: 0 Adults between 18 and 70 years of age: 2 Children between 12 and under 18 years of age: 1 Children under 12 years of age: 0	a major city suburb	0	No contacts with persons outside my household	No		1	No violence or discrimination	Not Applicable (no children at home)	Student	No	No	Not applicable (if jobless or student)	5	0	Not applicable (if jobless or student)			Yes	No	Yes	No	No	Yes	No	No	No	Yes	1	Three times or more	No	No	No	No	No	No	No	No	Yes
488	South Africa	Yes	47	Female	Gauteng	I was born in South Africa		University Postgraduate degree holder	Single	My spouse/partner;I live alone	Adults over 70 years of age: 0 Adults between 18 and 70 years of age: 2 Children between 12 and under 18 years of age: 0 Children under 12 years of age: 0	a major city suburb	0	No contacts with persons outside my household	No		1	No violence or discrimination	Not Applicable (no children at home)	Self-employed	No	No	Work in a closed indoor space alone (office, …., etc.)	5	0	Yes			Yes	Yes	Yes	Yes	No	Yes	No	Yes	No	Yes	2	Two times	No	No	No	No	No	No	No	No	Yes
491	South Africa	Yes	58	Male	Western Cape	I was born in South Africa		University Undergraduate degree holder	Legally married	My spouse/partner;My child(ren)	Adults over 70 years of age: 0 Adults between 18 and 70 years of age: 6 Children between 12 and under 18 years of age: 0 Children under 12 years of age: 1	a major city suburb	1	No contacts with persons outside my household	No		2	No violence or discrimination	At home, with my housemates	Self-employed	No	No	Work in an open space (market, shop, roadside, etc)	7	0	No	I have to leave the house to make money to support my family	Own transport (vehicle, motorcycle, bicycle)	Yes	Yes	Yes	Yes	No	Yes	No	No	Yes	Yes	3	Three times or more	No	No	No	No	No	No	No	Yes	Yes
492	South Africa	Yes	32	Female	Gauteng	I was born in South Africa		University Undergraduate degree holder	Legally married	My spouse/partner;My child(ren)	Adults over 70 years of age: 0 Adults between 18 and 70 years of age: 1 Children between 12 and under 18 years of age: 0 Children under 12 years of age: 1	a major city suburb	0	More than one week ago	No		3	No violence or discrimination	At home, with my housemates	Work for a person, institution or company	Yes	Yes	Work in a closed indoor space with several people (office, …., etc.)	5	4	No	Other	Own transport (vehicle, motorcycle, bicycle)	Yes	Yes	Yes	Yes	No	Yes	Yes	Yes	Yes	Yes	2	Three times or more	No	No	No	No	No	No	No	Yes	Yes
493	South Africa	Yes	54	Male	Gauteng	I was born in South Africa		University Undergraduate degree holder	Legally married	My spouse/partner;My child(ren)	Adults over 70 years of age: 0 Adults between 18 and 70 years of age: 3 Children between 12 and under 18 years of age: 1 Children under 12 years of age: 0	a major city suburb	0	No contacts with persons outside my household	No		3	No violence or discrimination	At home, with my housemates	Work for a person, institution or company	No	No	Work from home	5	0	Yes			Yes	Yes	No	No	No	Yes	Yes	No	No	No	1	Three times or more	No	No	No	No	No	No	No	No	Yes
494	South Africa	Yes	45	Male	North West	I was born in South Africa		Secondary School	Legally married	My spouse/partner;My child(ren)	Adults over 70 years of age: 0 Adults between 18 and 70 years of age: 1 Children between 12 and under 18 years of age: 1 Children under 12 years of age: 1	a small town	6	No contacts with persons outside my household	No		2	No violence or discrimination	At home, by myself	Work for a person, institution or company	Yes	No	Work from home	2	2	Yes			Yes	No	Yes	Yes	No	Yes	Yes	No	No	No	1	Three times or more	No	No	No	No	No	No	No	Yes	Yes
495	South Africa	Yes	26	Female	Gauteng	I was born in South Africa		University Postgraduate degree holder	Legally married	My spouse/partner	Adults over 70 years of age: 0 Adults between 18 and 70 years of age: 1 Children between 12 and under 18 years of age: 0 Children under 12 years of age: 0	a major city suburb	0	No contacts with persons outside my household	No		1	No violence or discrimination	Not Applicable (no children at home)	Work for a person, institution or company	No	No	Work from home	3	0	Yes			Yes	Yes	Yes	Yes	No	No	Yes	No	No	Yes	1	Two times	No	No	No	No	No	No	No	No	Yes
499	South Africa	Yes	60	Male	North West	I was born in South Africa		University Postgraduate degree holder	Legally married	My spouse/partner	Adults over 70 years of age: 0 Adults between 18 and 70 years of age: 1 Children between 12 and under 18 years of age: 0 Children under 12 years of age: 0	a small town	2	More than one week ago	No		1	No violence or discrimination	Not Applicable (no children at home)	Work for a person, institution or company	Yes	No	Work in a closed indoor space alone (office, …., etc.)	5	0	Yes			Yes	Yes	Yes	Yes	No	Yes	Yes	Yes	Yes	No	1	Three times or more	No	No	No	No	No	No	No	No	Yes
501	South Africa	Yes	27	Female	Gauteng	I was born in South Africa		University Undergraduate degree holder	Single	I live alone	Adults over 70 years of age: 0 Adults between 18 and 70 years of age: 0 Children between 12 and under 18 years of age: 0 Children under 12 years of age: 0	a major city suburb	2	No contacts with persons outside my household	No		1	No violence or discrimination	Not Applicable (no children at home)	Work for a person, institution or company	Yes	Yes	Work in a closed indoor space with several people (office, …., etc.)	3	2	Yes			Yes	No	Yes	Yes	No	Yes	No	No	No	No	1	Three times or more	No	No	No	No	No	No	No	No	No
500	South Africa	Yes	22	Female	Mpumalanga	I was born in South Africa		University Undergraduate degree holder	Single	My parent(s);My sibling(s) or other relative(s)	Adults over 70 years of age: 3 Adults between 18 and 70 years of age: 7 Children between 12 and under 18 years of age: 1 Children under 12 years of age: 1	a rural area/village	0	Last 3 to 5 days	No		3	No violence or discrimination	At home, with my housemates	Student	No	No	Not applicable (if jobless or student)	0	0	Not applicable (if jobless or student)			Yes	No	Yes	No	Yes	Yes	Yes	Yes	No	Yes	2	Three times or more	No	No	No	No	No	No	No	Yes	Yes
496	South Africa	Yes	30	Female	Gauteng	I was born in South Africa		Secondary School	Single	My parent(s)	Adults over 70 years of age: 0 Adults between 18 and 70 years of age: 2 Children between 12 and under 18 years of age: 0 Children under 12 years of age: 0	a major city suburb	2	No contacts with persons outside my household	No		1	No violence or discrimination	Not Applicable (no children at home)	Student	No	No	Not applicable (if jobless or student)	5	0	Not applicable (if jobless or student)			Yes	No	Yes	Yes	No	Yes	No	Yes	No	Yes	5	Three times or more	No	No	No	No	No	No	No	No	Yes
498	South Africa	Yes	34	Female	Gauteng	I was born in South Africa		University Undergraduate degree holder	Cohabitation	My spouse/partner;My child(ren)	Adults over 70 years of age: 0 Adults between 18 and 70 years of age: 2 Children between 12 and under 18 years of age: 0 Children under 12 years of age: 2	a major city suburb	1	No contacts with persons outside my household	No		1	No violence or discrimination	At grandparents	Work for the government	Yes	Yes	Work from home	5	0	Yes			Yes	Yes	Yes	Yes	No	Yes	Yes	No	No	Yes	1	Three times or more	No	No	No	No	No	No	No	No	Yes
502	South Africa	Yes	75	Female	Gauteng	I was born in South Africa		Secondary School	Legally married	My spouse/partner	Adults over 70 years of age: 1 Adults between 18 and 70 years of age: 0 Children between 12 and under 18 years of age: 0 Children under 12 years of age: 0	a major city suburb	1	No contacts with persons outside my household	No		1	No violence or discrimination	Not Applicable (no children at home)	Unemployed	No	No	Not applicable (if jobless or student)	0	0	Not applicable (if jobless or student)			Yes	No	Yes	Yes	No	Yes	Yes	Yes	No	Yes	1	Three times or more	No	No	No	No	No	No	No	No	No
504	South Africa	Yes	41	Female	North West	I was born in South Africa		University Undergraduate degree holder	Single	I live alone	Adults over 70 years of age: 0 Adults between 18 and 70 years of age: 0 Children between 12 and under 18 years of age: 0 Children under 12 years of age: 0	a small town	7	Last 3 to 5 days	No		2	No violence or discrimination	Not Applicable (no children at home)	Work for the government	Yes	Yes	Work in a closed indoor space with several people (office, …., etc.)	5	5	No	It is not possible with my job	Own transport (vehicle, motorcycle, bicycle)	Yes	No	Yes	Yes	No	Yes	Yes	Yes	No	Yes	2	Three times or more	No	No	No	No	No	No	No	No	No
503	South Africa	Yes	44	Female	Gauteng	I was born in South Africa		University Undergraduate degree holder	Legally married	My parent(s);My spouse/partner;My child(ren)	Adults over 70 years of age: 0 Adults between 18 and 70 years of age: 4 Children between 12 and under 18 years of age: 2 Children under 12 years of age: 0	a major city suburb	3	No contacts with persons outside my household	No		2	No violence or discrimination	At home, with my housemates	Work for a person, institution or company	Yes	No	Work in a closed indoor space with several people (office, …., etc.)	4	4	No	I am at home but not working	Own transport (vehicle, motorcycle, bicycle)	Yes	Yes	Yes	Yes	No	Yes	Yes	Yes	No	Yes	3	Three times or more	No	No	No	No	No	No	No	No	Yes
506	South Africa	Yes	39	Male	Gauteng	I was born in South Africa		Secondary School	Single	I live alone	Adults over 70 years of age: 0 Adults between 18 and 70 years of age: 0 Children between 12 and under 18 years of age: 0 Children under 12 years of age: 0	a major city suburb	1	No contacts with persons outside my household	Yes	Little food available in shops, market	4	No violence or discrimination	At aunts or uncles	Work for the government	Yes	Yes	Work in a closed indoor space alone (office, …., etc.)	1	3	No	Other	Hired a vehicle for myself and/or family members (private taxi, rented car, etc)	Yes	Yes	Yes	Yes	No	Yes	Yes	Yes	Yes	Yes	5	Three times or more	No	No	No	No	No	No	No	Yes	No
505	South Africa	Yes	43	Male	Gauteng	I was born in South Africa		University Undergraduate degree holder	Legally married	My spouse/partner;My child(ren)	Adults over 70 years of age: 0 Adults between 18 and 70 years of age: 1 Children between 12 and under 18 years of age: 1 Children under 12 years of age: 2	a major city suburb	3	No contacts with persons outside my household	No		4	No violence or discrimination	At home, with my housemates	Work for a person, institution or company	Yes	Yes	Work in a closed indoor space alone (office, …., etc.)	5	3	No	I have to leave the house to make money to support my family	Own transport (vehicle, motorcycle, bicycle)	Yes	Yes	Yes	Yes	No	Yes	Yes	Yes	Yes	Yes	2	Three times or more	No	Yes	No	No	No	No	No	Yes	Yes
508	South Africa	Yes	27	Male	North West	I was born in South Africa		University Undergraduate degree holder	Cohabitation	My spouse/partner	Adults over 70 years of age: 0 Adults between 18 and 70 years of age: 1 Children between 12 and under 18 years of age: 0 Children under 12 years of age: 0	a small town	0	No contacts with persons outside my household	No		1	No violence or discrimination	Not Applicable (no children at home)	Self-employed	Yes	No	Work in a closed indoor space with several people (office, …., etc.)	5	0	No	It is not possible with my job	Own transport (vehicle, motorcycle, bicycle)	Yes	Yes	Yes	Yes	No	Yes	Yes	Yes	Yes	Yes	4	Three times or more	No	No	No	No	No	No	No	No	No
509	South Africa	Yes	36	Male	Gauteng	I was born outside of South Africa	Zimbabwe	University Postgraduate degree holder	Legally married	My spouse/partner	Adults over 70 years of age: 0 Adults between 18 and 70 years of age: 4 Children between 12 and under 18 years of age: 0 Children under 12 years of age: 3	a major city suburb	3	No contacts with persons outside my household	No		4	No violence or discrimination	At home, with a house help/nanny	Work for a person, institution or company	No	Yes	Work from home	0	0	No	Other	Own transport (vehicle, motorcycle, bicycle)	Yes	No	Yes	No	No	Yes	Yes	Yes	No	Yes	3	Two times	No	No	No	No	No	No	No	No	Yes
511	South Africa	Yes	62	Female	North West	I was born in South Africa		Secondary School	Legally married	My spouse/partner	Adults over 70 years of age: 0 Adults between 18 and 70 years of age: 3 Children between 12 and under 18 years of age: 0 Children under 12 years of age: 0	a small town	2	No contacts with persons outside my household	No		1	No violence or discrimination	Not Applicable (no children at home)	Self-employed	No	No	Not applicable (if jobless or student)	5	0	Not applicable (if jobless or student)			Yes	Yes	Yes	Yes	No	Yes	Yes	Yes	No	Yes	2	Three times or more	No	No	No	No	No	No	No	Yes	Yes
510	South Africa	Yes	59	Male	Gauteng	I was born in South Africa		Secondary School	Single	My parent(s);My sibling(s) or other relative(s)	Adults over 70 years of age: 2 Adults between 18 and 70 years of age: 2 Children between 12 and under 18 years of age: 0 Children under 12 years of age: 0	a major city suburb	0	No contacts with persons outside my household	No		1	No violence or discrimination	Not Applicable (no children at home)	Unemployed	No	No	Not applicable (if jobless or student)	0	0	Not applicable (if jobless or student)			Yes	Yes	Yes	No	No	Yes	No	Yes	No	No	1	Three times or more	No	No	No	No	No	No	No	No	Yes
512	South Africa	Yes	45	Female	Gauteng	I was born in South Africa		University Undergraduate degree holder	Legally married	My spouse/partner;My child(ren)	Adults over 70 years of age: 0 Adults between 18 and 70 years of age: 2 Children between 12 and under 18 years of age: 2 Children under 12 years of age: 0	a major city suburb	0	No contacts with persons outside my household	No		4	No violence or discrimination	At home, with my housemates	Self-employed	No	No	Work from home	3	0	No	It is not possible with my job	Own transport (vehicle, motorcycle, bicycle)	Yes	Yes	Yes	Yes	No	Yes	No	Yes	No	Yes	2	Three times or more	No	No	No	No	No	No	No	No	Yes
513	South Africa	Yes	68	Male	Western Cape	I was born in South Africa		Secondary School	Legally married	My spouse/partner	Adults over 70 years of age: 0 Adults between 18 and 70 years of age: 1 Children between 12 and under 18 years of age: 0 Children under 12 years of age: 0	a small town	3	No contacts with persons outside my household	No		1	No violence or discrimination	Not Applicable (no children at home)	Self-employed	No	No	Work from home	5	0	No	Other	Own transport (vehicle, motorcycle, bicycle)	Yes	Yes	Yes	No	No	Yes	Yes	Yes	No	Yes	1	Three times or more	No	No	No	No	No	No	No	Yes	Yes
560	South Africa	Yes	45	Female	Gauteng	I was born in South Africa		Secondary School	Legally married	My spouse/partner	Adults over 70 years of age: 0 Adults between 18 and 70 years of age: 2 Children between 12 and under 18 years of age: 1 Children under 12 years of age: 1	a major city suburb	0	No contacts with persons outside my household	No		1	No violence or discrimination	At home, by myself	Unemployed	No	No	Work from home	5	0	Not applicable (if jobless or student)			Yes	Yes	Yes	Yes	No	Yes	Yes	Yes	Yes	Yes	1	Three times or more	No	No	No	No	No	No	No	No	Yes
514	South Africa	Yes	22	Female	Gauteng	I was born in South Africa		Secondary School	Legally married	My parent(s);My spouse/partner;My child(ren);My sibling(s) or other relative(s)	Adults over 70 years of age: 0 Adults between 18 and 70 years of age: 5 Children between 12 and under 18 years of age: 1 Children under 12 years of age: 0	a small town	0	No contacts with persons outside my household	No		2	No violence or discrimination	At home, with my housemates	Unemployed	No	No	Not applicable (if jobless or student)	0	0	Not applicable (if jobless or student)			Yes	Yes	Yes	Yes	Yes	Yes	Yes	No	No	Yes	1	Three times or more	No	No	No	No	No	No	No	Yes	Yes
515	South Africa	Yes	23	Female	Gauteng	I was born in South Africa		University Undergraduate degree holder	Single	My parent(s);My sibling(s) or other relative(s)	Adults over 70 years of age: 0 Adults between 18 and 70 years of age: 2 Children between 12 and under 18 years of age: 0 Children under 12 years of age: 1	a small town	0	No contacts with persons outside my household	No		1	No violence or discrimination	Not Applicable (no children at home)	Self-employed	No	No	Work from home	6	0	Yes			Yes	Yes	Yes	Yes	No	Yes	No	No	Yes	Yes	2	Three times or more	No	No	No	No	No	No	No	Yes	Yes
516	South Africa	Yes	43	Female	Gauteng	I was born in South Africa		University Postgraduate degree holder	Divorced	My child(ren)	Adults over 70 years of age: 0 Adults between 18 and 70 years of age: 3 Children between 12 and under 18 years of age: 2 Children under 12 years of age: 0	a major city suburb	5	Last 3 to 5 days	No		3	No violence or discrimination	At home, by myself	Work for a person, institution or company	No	No	Work from home	5	0	Yes			Yes	Yes	Yes	Yes	No	Yes	Yes	Yes	Yes	Yes	2	Three times or more	No	No	No	No	No	No	No	No	Yes
520	South Africa	Yes	40	Female	Gauteng	I was born in South Africa		University Undergraduate degree holder	Legally married	My spouse/partner;My child(ren);My sibling(s) or other relative(s)	Adults over 70 years of age: 0 Adults between 18 and 70 years of age: 2 Children between 12 and under 18 years of age: 3 Children under 12 years of age: 1	a major city suburb	0	No contacts with persons outside my household	No		3	No violence or discrimination	At home, with my housemates	Work for a person, institution or company	No	No	Work from home	5	0	Yes			Yes	Yes	Yes	No	No	Yes	No	No	No	Yes	1	Three times or more	No	No	No	No	No	No	No	No	Yes
517	South Africa	Yes	26	Female	Gauteng	I was born in South Africa		University Undergraduate degree holder	Single	I live alone	Adults over 70 years of age: 0 Adults between 18 and 70 years of age: 0 Children between 12 and under 18 years of age: 0 Children under 12 years of age: 0	a small town	0	More than one week ago	No		3	No violence or discrimination	Not Applicable (no children at home)	Student	No	No	Not applicable (if jobless or student)	3	0	Not applicable (if jobless or student)			Yes	Yes	Yes	Yes	No	Yes	Yes	Yes	No	Yes	1	one time	No	No	No	No	Yes	No	No	Yes	Yes
518	South Africa	Yes	42	Female	Gauteng	I was born in South Africa		University Postgraduate degree holder	Legally married	My spouse/partner;My child(ren)	Adults over 70 years of age: 0 Adults between 18 and 70 years of age: 1 Children between 12 and under 18 years of age: 2 Children under 12 years of age: 0	a major city suburb	3	No contacts with persons outside my household	No		1	No violence or discrimination	At home, by myself	Work for a person, institution or company	No	No	Work from home	2	0	Yes			Yes	Yes	Yes	Yes	No	Yes	No	Yes	No	Yes	2	Three times or more	No	No	No	No	No	No	No	No	No
519	South Africa	Yes	26	Female	Gauteng	I was born in South Africa		University Postgraduate degree holder	Legally married	My parent(s);My spouse/partner;My child(ren)	Adults over 70 years of age: 2 Adults between 18 and 70 years of age: 1 Children between 12 and under 18 years of age: 0 Children under 12 years of age: 1	a major city suburb	1	No contacts with persons outside my household	No		3	No violence or discrimination	At home, with my housemates	Unemployed	No	No	Not applicable (if jobless or student)	0	0	Not applicable (if jobless or student)			Yes	No	Yes	No	No	Yes	No	No	Yes	Yes	1	Three times or more	No	No	No	No	No	No	No	Yes	No
521	South Africa	Yes	22	Female	Gauteng	I was born in South Africa		University Undergraduate degree holder	Single	My sibling(s) or other relative(s)	Adults over 70 years of age: 1 Adults between 18 and 70 years of age: 8 Children between 12 and under 18 years of age: 1 Children under 12 years of age: 3	a small town	3	No contacts with persons outside my household	No		3	No violence or discrimination	At home, by myself	Work for a person, institution or company	No	No	Work from home	5	0	Yes			Yes	No	Yes	No	No	Yes	Yes	No	No	Yes	2	Two times	No	No	No	No	Yes	No	No	Yes	Yes
522	South Africa	Yes	41	Male	Gauteng	I was born in South Africa		Secondary School	Cohabitation	My spouse/partner	Adults over 70 years of age: 0 Adults between 18 and 70 years of age: 1 Children between 12 and under 18 years of age: 0 Children under 12 years of age: 0	a major city suburb	0	No contacts with persons outside my household	No		2	No violence or discrimination	Not Applicable (no children at home)	Work for a person, institution or company	Yes	No	Work in a closed indoor space with several people (office, …., etc.)	6	0	No	It is not possible with my job	Own transport (vehicle, motorcycle, bicycle)	Yes	Yes	Yes	Yes	No	Yes	No	No	No	No	3	Three times or more	No	No	No	No	No	No	No	No	No
523	South Africa	Yes	27	Female	Gauteng	I was born in South Africa		University Postgraduate degree holder	Single	My parent(s)	Adults over 70 years of age: 0 Adults between 18 and 70 years of age: 2 Children between 12 and under 18 years of age: 0 Children under 12 years of age: 0	a major city suburb	5	No contacts with persons outside my household	No		2	No violence or discrimination	Not Applicable (no children at home)	Work for a person, institution or company	No	No	Work in a closed indoor space with several people (office, …., etc.)	5	0	Yes			Yes	Yes	Yes	Yes	No	Yes	Yes	Yes	Yes	Yes	1	Three times or more	No	No	No	No	No	No	No	Yes	Yes
524	South Africa	Yes	46	Female	KwaZulu Natal	I was born in South Africa		University Undergraduate degree holder	Legally married	My parent(s);My spouse/partner;My child(ren)	Adults over 70 years of age: 1 Adults between 18 and 70 years of age: 3 Children between 12 and under 18 years of age: 1 Children under 12 years of age: 0	a small town	2	No contacts with persons outside my household	No		3	No violence or discrimination	At home, with my housemates	Unemployed	No	No	Not applicable (if jobless or student)	0	0	Not applicable (if jobless or student)			Yes	Yes	Yes	No	No	Yes	Yes	Yes	No	Yes	1	Three times or more	No	No	No	No	No	No	No	Yes	No
525	South Africa	Yes	27	Female	North West	I was born in South Africa		Secondary School	Legally married	My spouse/partner;My child(ren)	Adults over 70 years of age: 0 Adults between 18 and 70 years of age: 1 Children between 12 and under 18 years of age: 0 Children under 12 years of age: 3	a small town	0	No contacts with persons outside my household	No		1	No violence or discrimination	At home, with my housemates	Unemployed	No	No	Not applicable (if jobless or student)	0	0	Not applicable (if jobless or student)			No	Yes	No	No	No	Yes	No	Yes	No	Yes	1	Three times or more	No	No	No	No	No	No	No	No	Yes
526	South Africa	Yes	67	Female	Gauteng	I was born outside of South Africa	United Kingdom	Secondary School	Legally married	My spouse/partner	Adults over 70 years of age: 0 Adults between 18 and 70 years of age: 1 Children between 12 and under 18 years of age: 0 Children under 12 years of age: 0	a major city suburb	0	No contacts with persons outside my household	No		3	No violence or discrimination	Not Applicable (no children at home)	Unemployed	No	No	Not applicable (if jobless or student)	0	0	Not applicable (if jobless or student)			Yes	Yes	Yes	Yes	No	Yes	Yes	Yes	Yes	Yes	1	Two times	No	No	No	No	No	No	No	No	No
527	South Africa	Yes	32	Female	Gauteng	I was born in South Africa		University Postgraduate degree holder	Legally married	My spouse/partner	Adults over 70 years of age: 0 Adults between 18 and 70 years of age: 1 Children between 12 and under 18 years of age: 0 Children under 12 years of age: 0	a major city suburb	0	No contacts with persons outside my household	No		1	No violence or discrimination	Not Applicable (no children at home)	Work for a person, institution or company	No	No	Work in a closed indoor space with several people (office, …., etc.)	5	0	Yes			Yes	Yes	Yes	Yes	Yes	Yes	No	Yes	No	Yes	2	Three times or more	No	No	No	No	No	No	No	Yes	No
528	South Africa	Yes	20	Female	KwaZulu Natal	I was born in South Africa		Secondary School	Single	My parent(s)	Adults over 70 years of age: 0 Adults between 18 and 70 years of age: 3 Children between 12 and under 18 years of age: 0 Children under 12 years of age: 0	a major city suburb	3	More than one week ago	No		5	No violence or discrimination	Not Applicable (no children at home)	Student	No	Yes	Not applicable (if jobless or student)	5	0	Not applicable (if jobless or student)			Yes	Yes	Yes	Yes	No	Yes	Yes	Yes	No	Yes	2	Three times or more	No	No	No	No	No	No	No	No	Yes
529	South Africa	Yes	29	Female	KwaZulu Natal	I was born in South Africa		University Undergraduate degree holder	Legally married	My parent(s);My spouse/partner;My child(ren)	Adults over 70 years of age: 0 Adults between 18 and 70 years of age: 6 Children between 12 and under 18 years of age: 0 Children under 12 years of age: 2	a major city suburb	0	No contacts with persons outside my household	No		1	No violence or discrimination	At home, by myself	Unemployed	No	No	Not applicable (if jobless or student)	0	0	Not applicable (if jobless or student)			Yes	Yes	Yes	No	No	Yes	Yes	Yes	No	Yes	1	Two times	No	No	No	No	No	No	No	No	Yes
530	South Africa	Yes	35	Female	Gauteng	I was born in South Africa		University Undergraduate degree holder	Divorced	My child(ren)	Adults over 70 years of age: 0 Adults between 18 and 70 years of age: 0 Children between 12 and under 18 years of age: 1 Children under 12 years of age: 3	a major city suburb	8	Today	No		5	No violence or discrimination	At home, by myself	Work for a person, institution or company	Yes	No	Work in a closed indoor space with several people (office, …., etc.)	5	5	No	It is not possible with my job	Own transport (vehicle, motorcycle, bicycle)	Yes	No	Yes	Yes	No	Yes	Yes	No	No	No	5	Three times or more	No	Yes	No	No	No	No	No	Yes	Yes
532	South Africa	Yes	43	Female	North West	I was born in South Africa		University Postgraduate degree holder	Single	My child(ren)	Adults over 70 years of age: 0 Adults between 18 and 70 years of age: 2 Children between 12 and under 18 years of age: 0 Children under 12 years of age: 2	a major city suburb	10	No contacts with persons outside my household	No		4	No violence or discrimination	Other	Work for a person, institution or company	Yes	Yes	Work in a closed indoor space with several people (office, …., etc.)	5	5	No	It is not possible with my job	Own transport (vehicle, motorcycle, bicycle)	Yes	No	Yes	Yes	Yes	Yes	Yes	Yes	No	No	1	Three times or more	No	Yes	No	No	No	No	No	Yes	Yes
533	South Africa	Yes	24	Female	Gauteng	I was born in South Africa		University Undergraduate degree holder	Legally married	My spouse/partner	Adults over 70 years of age: 0 Adults between 18 and 70 years of age: 1 Children between 12 and under 18 years of age: 0 Children under 12 years of age: 0	a major city suburb	0	No contacts with persons outside my household	No		1	Discrimination because of my ethnicity, race or nationality	Not Applicable (no children at home)	Work for the government	Yes	No	Work from home	5	0	Yes			Yes	Yes	Yes	Yes	No	Yes	Yes	Yes	Yes	Yes	2	Three times or more	No	No	No	No	No	No	No	Yes	Yes
531	South Africa	Yes	32	Male	Gauteng	I was born in South Africa		University Postgraduate degree holder	Cohabitation	My spouse/partner	Adults over 70 years of age: 0 Adults between 18 and 70 years of age: 1 Children between 12 and under 18 years of age: 0 Children under 12 years of age: 0	a major city suburb	0	No contacts with persons outside my household	No		4	No violence or discrimination	Not Applicable (no children at home)	Work for a person, institution or company	Yes	No	Work from home	5	5	Yes			Yes	Yes	Yes	Yes	Yes	Yes	Yes	Yes	No	Yes	3	Two times	No	No	No	No	No	No	No	Yes	No
534	South Africa	Yes	50	Female	Gauteng	I was born in South Africa		University Undergraduate degree holder	Cohabitation	My spouse/partner	Adults over 70 years of age: 0 Adults between 18 and 70 years of age: 1 Children between 12 and under 18 years of age: 0 Children under 12 years of age: 0	a major city suburb	1	No contacts with persons outside my household	No		2	No violence or discrimination	Not Applicable (no children at home)	Work for a person, institution or company	Yes	No	Work in a closed indoor space with several people (office, …., etc.)	4	0	Yes			Yes	Yes	Yes	No	No	No	No	No	No	Yes	2	Two times	No	No	No	No	No	No	No	No	No
536	South Africa	Yes	41	Female	North West	I was born in South Africa		Secondary School	Legally married	My spouse/partner;My child(ren)	Adults over 70 years of age: 0 Adults between 18 and 70 years of age: 1 Children between 12 and under 18 years of age: 1 Children under 12 years of age: 1	a major city suburb	0	No contacts with persons outside my household	No		3	No violence or discrimination	At home, with my housemates	Work for a person, institution or company	Yes	No	Work from home	5	0	Yes			Yes	Yes	Yes	Yes	No	Yes	Yes	Yes	Yes	Yes	3	Three times or more	No	No	No	No	No	No	No	No	Yes
535	South Africa	Yes	39	Female	KwaZulu Natal	I was born in South Africa		University Undergraduate degree holder	Legally married	My spouse/partner;My child(ren)	Adults over 70 years of age: 0 Adults between 18 and 70 years of age: 1 Children between 12 and under 18 years of age: 0 Children under 12 years of age: 1	a major city suburb	1	More than one week ago	No		3	No violence or discrimination	At home, with my housemates	Work for a person, institution or company	Yes	Yes	Work from home	5	1	Yes			Yes	Yes	Yes	Yes	No	Yes	Yes	Yes	Yes	Yes	2	Three times or more	No	No	No	No	No	No	No	No	Yes
538	South Africa	Yes	33	Female	North West	I was born in South Africa		Secondary School	Legally married	My spouse/partner;My child(ren)	Adults over 70 years of age: 0 Adults between 18 and 70 years of age: 1 Children between 12 and under 18 years of age: 0 Children under 12 years of age: 2	a rural area/village	50	Today	No		5	No violence or discrimination	At home, with my housemates	Work for a person, institution or company	Yes	Yes	Work in a closed indoor space with several people (office, …., etc.)	5	5	No	It is not possible with my job	By public transport with multiple people (train, bus, taxi, etc)	No	Yes	Yes	Yes	No	Yes	Yes	Yes	No	Yes	5	Three times or more	No	Yes	No	No	Yes	No	No	No	No
537	South Africa	Yes	25	Female	Gauteng	I was born in South Africa		University Undergraduate degree holder	Cohabitation	My parent(s);My spouse/partner;My sibling(s) or other relative(s)	Adults over 70 years of age: 0 Adults between 18 and 70 years of age: 4 Children between 12 and under 18 years of age: 0 Children under 12 years of age: 0	a major city suburb	30	No contacts with persons outside my household	No		2	No violence or discrimination	Not Applicable (no children at home)	Work for the government	Yes	Yes	Work in a closed indoor space with several people (office, …., etc.)	4	5	No	I have to leave the house to make money to support my family	Own transport (vehicle, motorcycle, bicycle)	No	Yes	Yes	Yes	No	Yes	Yes	No	No	No	2	Three times or more	No	Yes	No	No	No	No	No	No	Yes
542	South Africa	Yes	38	Female	Gauteng	I was born in South Africa		Secondary School	Legally married	My spouse/partner	Adults over 70 years of age: 0 Adults between 18 and 70 years of age: 1 Children between 12 and under 18 years of age: 0 Children under 12 years of age: 0	a small town	1	No contacts with persons outside my household	Yes	I felt it was unsafe to go out to buy food	5	No violence or discrimination	Not Applicable (no children at home)	Work for a person, institution or company	Yes	Yes	Work from home	5	0	Yes			Yes	No	Yes	No	No	Yes	No	Yes	No	Yes	4	Three times or more	No	No	No	No	No	No	No	No	Yes
540	South Africa	Yes	59	Male	KwaZulu Natal	I was born in South Africa		Secondary School	Legally married	My spouse/partner	Adults over 70 years of age: 0 Adults between 18 and 70 years of age: 1 Children between 12 and under 18 years of age: 0 Children under 12 years of age: 0	a major city suburb	0	No contacts with persons outside my household	No		1	No violence or discrimination	Not Applicable (no children at home)	Self-employed	No	No	Work in other people's homes	5	0	No	It is not possible with my job	Own transport (vehicle, motorcycle, bicycle)	Yes	Yes	Yes	Yes	Yes	Yes	Yes	Yes	Yes	Yes	1	Three times or more	No	No	No	No	No	No	No	No	No
539	South Africa	Yes	25	Female	Gauteng	I was born in South Africa		University Postgraduate degree holder	Single	I live alone	Adults over 70 years of age: 0 Adults between 18 and 70 years of age: 0 Children between 12 and under 18 years of age: 0 Children under 12 years of age: 0	a major city suburb	22	No contacts with persons outside my household	No		4	No violence or discrimination	Not Applicable (no children at home)	Work for a person, institution or company	Yes	Yes	Work in a closed indoor space with several people (office, …., etc.)	5	2	Yes			Yes	No	Yes	Yes	No	Yes	Yes	Yes	Yes	Yes	5	Three times or more	No	Yes	No	No	No	No	No	No	No
541	South Africa	Yes	33	Male	Gauteng	I was born outside of South Africa	Zimbabwe	University Postgraduate degree holder	Legally married	My spouse/partner;My child(ren);My sibling(s) or other relative(s)	Adults over 70 years of age: 3 Adults between 18 and 70 years of age: 2 Children between 12 and under 18 years of age: 0 Children under 12 years of age: 1	a major city suburb	0	No contacts with persons outside my household	No		3	No violence or discrimination	At home, with my housemates	Work for a person, institution or company	No	Yes	Work from home	5	0	Yes			Yes	No	Yes	Yes	No	Yes	No	No	Yes	Yes	4	Two times	No	No	No	No	No	No	No	No	No
543	South Africa	Yes	39	Female	Gauteng	I was born in South Africa		University Postgraduate degree holder	Single	My child(ren);My sibling(s) or other relative(s)	Adults over 70 years of age: 0 Adults between 18 and 70 years of age: 1 Children between 12 and under 18 years of age: 0 Children under 12 years of age: 1	a major city suburb	30	No contacts with persons outside my household	No		5	No violence or discrimination	At grandparents	Work for a person, institution or company	Yes	Yes	Work in a closed indoor space with several people (office, …., etc.)	5	4	No	It is not possible with my job	Own transport (vehicle, motorcycle, bicycle)	Yes	Yes	Yes	Yes	No	Yes	Yes	Yes	No	No	1	Three times or more	Yes	Yes	No	No	No	No	No	Yes	Yes
545	South Africa	Yes	39	Female	Gauteng	I was born in South Africa		University Postgraduate degree holder	Legally married	My spouse/partner	Adults over 70 years of age: 0 Adults between 18 and 70 years of age: 1 Children between 12 and under 18 years of age: 0 Children under 12 years of age: 1	a major city suburb	0	No contacts with persons outside my household	No		2	No violence or discrimination	At home, by myself	Work for a person, institution or company	Yes	No	Work from home	0	0	Yes			Yes	No	Yes	No	No	Yes	Yes	Yes	Yes	Yes	2	Three times or more	No	No	No	No	No	No	No	No	Yes
544	South Africa	Yes	57	Male	Gauteng	I was born in South Africa		University Postgraduate degree holder	Legally married	My spouse/partner;My child(ren)	Adults over 70 years of age: 0 Adults between 18 and 70 years of age: 3 Children between 12 and under 18 years of age: 0 Children under 12 years of age: 0	a major city suburb	0	No contacts with persons outside my household	No		1	No violence or discrimination	Not Applicable (no children at home)	Work for a person, institution or company	No	No	Work from home	5	0	Yes			Yes	Yes	Yes	No	No	Yes	Yes	Yes	No	Yes	1	Two times	No	No	No	No	No	No	No	No	Yes
546	South Africa	Yes	48	Female	Gauteng	I was born in South Africa		University Undergraduate degree holder	Legally married	My spouse/partner	Adults over 70 years of age: 0 Adults between 18 and 70 years of age: 3 Children between 12 and under 18 years of age: 0 Children under 12 years of age: 0	a major city suburb	2	No contacts with persons outside my household	No		3	No violence or discrimination	Not Applicable (no children at home)	Work for the government	No	No	Work from home	5	0	Yes			Yes	Yes	Yes	Yes	No	Yes	Yes	Yes	Yes	Yes	3	Three times or more	No	No	No	No	No	No	No	No	No
547	South Africa	Yes	38	Male	Gauteng	I was born in South Africa		University Undergraduate degree holder	Legally married	My spouse/partner;My child(ren)	Adults over 70 years of age: 0 Adults between 18 and 70 years of age: 0 Children between 12 and under 18 years of age: 1 Children under 12 years of age: 1	a major city suburb	2	No contacts with persons outside my household	No		1	No violence or discrimination	At home, with my housemates	Work for a person, institution or company	Yes	No	Work in a closed indoor space alone (office, …., etc.)	5	1	Yes			Yes	Yes	Yes	Yes	No	Yes	Yes	Yes	No	Yes	1	Three times or more	No	No	No	No	No	No	No	No	Yes
548	South Africa	Yes	32	Female	North West	I was born in South Africa		University Undergraduate degree holder	Single	My parent(s);My child(ren)	Adults over 70 years of age: 0 Adults between 18 and 70 years of age: 2 Children between 12 and under 18 years of age: 0 Children under 12 years of age: 1	a small town	40	No contacts with persons outside my household	No		5	No violence or discrimination	At home, with my housemates	Work for a person, institution or company	Yes	Yes	Work in a closed indoor space with several people (office, …., etc.)	5	5	No	It is not possible with my job	Own transport (vehicle, motorcycle, bicycle)	Yes	Yes	Yes	Yes	No	Yes	Yes	Yes	Yes	Yes	1	Three times or more	No	No	No	No	No	No	No	Yes	No
549	South Africa	Yes	45	Male	Gauteng	I was born in South Africa		University Postgraduate degree holder	Legally married	My spouse/partner;My child(ren)	Adults over 70 years of age: 0 Adults between 18 and 70 years of age: 3 Children between 12 and under 18 years of age: 1 Children under 12 years of age: 0	a major city suburb	3	No contacts with persons outside my household	No		3	No violence or discrimination	At home, with my housemates	Work for a person, institution or company	Yes	Yes	Work in a closed indoor space alone (office, …., etc.)	5	1	Yes			Yes	Yes	Yes	Yes	No	Yes	Yes	Yes	Yes	Yes	1	Three times or more	No	No	No	No	No	No	No	No	Yes
554	South Africa	Yes	37	Female	Gauteng	I was born in South Africa		University Postgraduate degree holder	Single	My sibling(s) or other relative(s)	Adults over 70 years of age: 0 Adults between 18 and 70 years of age: 0 Children between 12 and under 18 years of age: 1 Children under 12 years of age: 0	a major city suburb	3	More than one week ago	No		4	No violence or discrimination	At home, by myself	Self-employed	Yes	Yes	Work in a closed indoor space with several people (office, …., etc.)	7	7	No	Other	Own transport (vehicle, motorcycle, bicycle)	Yes	Yes	Yes	Yes	Yes	Yes	Yes	Yes	Yes	Yes	1	Three times or more	No	No	No	No	No	No	No	No	Yes
550	South Africa	Yes	34	Female	Gauteng	I was born in South Africa		University Undergraduate degree holder	Legally married	My spouse/partner;My child(ren);My sibling(s) or other relative(s)	Adults over 70 years of age: 1 Adults between 18 and 70 years of age: 1 Children between 12 and under 18 years of age: 0 Children under 12 years of age: 2	a major city suburb	3	More than one week ago	No		3	No violence or discrimination	At home, with my housemates	Work for a person, institution or company	No	No	Work in a closed indoor space with several people (office, …., etc.)	3	0	Yes			Yes	No	Yes	Yes	No	Yes	Yes	Yes	No	Yes	1	Three times or more	No	No	No	No	No	No	No	No	Yes
551	South Africa	Yes	25	Male	Gauteng	I was born in South Africa		University Undergraduate degree holder	Single	My parent(s)	Adults over 70 years of age: 0 Adults between 18 and 70 years of age: 2 Children between 12 and under 18 years of age: 0 Children under 12 years of age: 0	a major city suburb	2	Last 3 to 5 days	No		1	No violence or discrimination	Not Applicable (no children at home)	Work for a person, institution or company	No	No	Work from home	0	0	Yes			Yes	Yes	Yes	Yes	No	Yes	Yes	Yes	No	Yes	1	Three times or more	No	No	No	No	No	No	No	No	No
552	South Africa	Yes	40	Female	Gauteng	I was born in South Africa		University Undergraduate degree holder	Cohabitation	My spouse/partner	Adults over 70 years of age: 0 Adults between 18 and 70 years of age: 1 Children between 12 and under 18 years of age: 0 Children under 12 years of age: 0	a major city suburb	0	No contacts with persons outside my household	No		1	No violence or discrimination	Not Applicable (no children at home)	Work for a person, institution or company	No	No	Work from home	5	0	Yes			Yes	Yes	Yes	Yes	No	Yes	No	Yes	No	Yes	1	Three times or more	No	No	No	No	No	No	No	No	No
553	South Africa	Yes	28	Female	Gauteng	I was born in South Africa		University Undergraduate degree holder	Cohabitation	My spouse/partner	Adults over 70 years of age: 0 Adults between 18 and 70 years of age: 1 Children between 12 and under 18 years of age: 0 Children under 12 years of age: 0	a major city suburb	30	Today	No		4	No violence or discrimination	At grandparents	Work for a person, institution or company	Yes	Yes	Work in a closed indoor space with several people (office, …., etc.)	5	5	No	It is not possible with my job	Own transport (vehicle, motorcycle, bicycle)	Yes	Yes	Yes	Yes	No	Yes	Yes	Yes	No	No	4	Three times or more	No	Yes	No	No	No	No	No	No	Yes
555	South Africa	Yes	28	Male	Gauteng	I was born in South Africa		Secondary School	Single	My spouse/partner	Adults over 70 years of age: 1 Adults between 18 and 70 years of age: 1 Children between 12 and under 18 years of age: 0 Children under 12 years of age: 0	a small town	10	Today	No		4	Discrimination because of my social/economic status;No violence or discrimination	Other	Work for a person, institution or company	Yes	Yes	Work in a closed indoor space with several people (office, …., etc.)	5	5	No	It is not possible with my job	Hired a vehicle for myself and/or family members (private taxi, rented car, etc)	Yes	Yes	Yes	Yes	No	Yes	Yes	No	Yes	Yes	4	Three times or more	No	No	No	No	Yes	No	No	Yes	Yes
556	South Africa	Yes	45	Female	Gauteng	I was born in South Africa		University Postgraduate degree holder	Single	My spouse/partner	Adults over 70 years of age: 1 Adults between 18 and 70 years of age: 2 Children between 12 and under 18 years of age: 0 Children under 12 years of age: 0	a major city suburb	0	No contacts with persons outside my household	No		2	No violence or discrimination	Not Applicable (no children at home)	Work for a person, institution or company	Yes	No	Work from home	5	0	Yes			Yes	Yes	Yes	Yes	No	Yes	No	No	No	No	1	Three times or more	No	No	No	No	No	No	No	No	Yes
557	South Africa	Yes	43	Female	Gauteng	I was born in South Africa		University Postgraduate degree holder	Legally married	My spouse/partner;My child(ren)	Adults over 70 years of age: 0 Adults between 18 and 70 years of age: 1 Children between 12 and under 18 years of age: 0 Children under 12 years of age: 2	a major city suburb	0	No contacts with persons outside my household	No		3	No violence or discrimination	At home, with my housemates	Work for a person, institution or company	Yes	No	Work from home	5	0	Yes			Yes	Yes	Yes	Yes	No	Yes	Yes	Yes	Yes	Yes	1	Three times or more	No	No	No	No	No	No	No	No	Yes
559	South Africa	Yes	37	Female	Gauteng	I was born in South Africa		University Postgraduate degree holder	Single	My child(ren)	Adults over 70 years of age: 0 Adults between 18 and 70 years of age: 0 Children between 12 and under 18 years of age: 0 Children under 12 years of age: 3	a major city suburb	0	More than one week ago	No		2	No violence or discrimination	At grandparents	Work for a person, institution or company	Yes	Yes	Work from home	2	1	No	Other	Own transport (vehicle, motorcycle, bicycle)	Yes	Yes	Yes	No	No	Yes	No	Yes	No	Yes	2	one time	No	No	No	No	No	No	No	No	Yes
558	South Africa	Yes	36	Female	Gauteng	I was born in South Africa		Secondary School	Legally married	My spouse/partner	Adults over 70 years of age: 0 Adults between 18 and 70 years of age: 1 Children between 12 and under 18 years of age: 0 Children under 12 years of age: 0	a small town	30	No contacts with persons outside my household	Yes	No money	1	No violence or discrimination	Not Applicable (no children at home)	Work for a person, institution or company	Yes	No	Work in an open space (market, shop, roadside, etc)	6	3.5	No	It is not possible with my job	Own transport (vehicle, motorcycle, bicycle)	Yes	Yes	Yes	Yes	Yes	Yes	Yes	Yes	No	No	1	Three times or more	No	No	No	No	No	No	No	No	No
561	South Africa	Yes	38	Female	Gauteng	I was born outside of South Africa	Botswana	University Undergraduate degree holder	Legally married	My parent(s);My child(ren)	Adults over 70 years of age: 0 Adults between 18 and 70 years of age: 3 Children between 12 and under 18 years of age: 1 Children under 12 years of age: 0	a major city suburb	801	Today	No		5	No violence or discrimination	At grandparents	Work for a person, institution or company	Yes	Yes	Work in a closed indoor space with several people (office, …., etc.)	5	5	No	It is not possible with my job	Own transport (vehicle, motorcycle, bicycle)	No	Yes	Yes	Yes	No	No	Yes	Yes	No	No	5	Three times or more	No	Yes	No	No	No	No	No	No	Yes
562	South Africa	Yes	34	Female	Gauteng	I was born in South Africa		University Postgraduate degree holder	Legally married	My spouse/partner;My child(ren)	Adults over 70 years of age: 0 Adults between 18 and 70 years of age: 1 Children between 12 and under 18 years of age: 0 Children under 12 years of age: 2	a major city suburb	0	No contacts with persons outside my household	No		1	No violence or discrimination	At home, with my housemates	Work for a person, institution or company	No	Yes	Work in a closed indoor space alone (office, …., etc.)	5	0	Yes			Yes	No	Yes	No	No	Yes	No	Yes	No	Yes	1	Three times or more	No	No	No	No	No	No	No	No	Yes
565	South Africa	Yes	37	Male	Gauteng	I was born in South Africa		Secondary School	Legally married	My spouse/partner;My child(ren)	Adults over 70 years of age: 0 Adults between 18 and 70 years of age: 1 Children between 12 and under 18 years of age: 0 Children under 12 years of age: 2	a major city suburb	1	No contacts with persons outside my household	No		1	No violence or discrimination	At home, with my housemates	Self-employed	No	No	Not applicable (if jobless or student)	7	7	No	It is not possible with my job	Own transport (vehicle, motorcycle, bicycle)	Yes	Yes	Yes	Yes	No	Yes	Yes	No	No	No	5	Three times or more	No	No	No	No	No	No	No	Yes	Yes
563	South Africa	Yes	31	Female	KwaZulu Natal	I was born in South Africa		University Undergraduate degree holder	Single	My parent(s);My sibling(s) or other relative(s)	Adults over 70 years of age: 0 Adults between 18 and 70 years of age: 3 Children between 12 and under 18 years of age: 2 Children under 12 years of age: 2	a major city suburb	3	No contacts with persons outside my household	No		1	No violence or discrimination	At home, by myself	Work for a person, institution or company	No	No	Work from home	0	0	Yes			Yes	No	Yes	Yes	No	Yes	No	Yes	No	Yes	1	Three times or more	No	No	No	No	No	No	No	No	No
564	South Africa	Yes	36	Female	Gauteng	I was born in South Africa		University Postgraduate degree holder	Legally married	My spouse/partner;My child(ren)	Adults over 70 years of age: 0 Adults between 18 and 70 years of age: 1 Children between 12 and under 18 years of age: 0 Children under 12 years of age: 3	a major city suburb	1	No contacts with persons outside my household	No		2	No violence or discrimination	At home, with a house help/nanny	Work for a person, institution or company	Yes	No	Work from home	5	0	Yes			Yes	Yes	Yes	No	No	Yes	Yes	No	Yes	Yes	2	Three times or more	No	No	No	No	No	No	No	No	Yes
566	South Africa	Yes	29	Female	Limpopo	I was born in South Africa		Secondary School	Legally married	My parent(s);My spouse/partner;My child(ren)	Adults over 70 years of age: 1 Adults between 18 and 70 years of age: 4 Children between 12 and under 18 years of age: 0 Children under 12 years of age: 4	a major city suburb	0	No contacts with persons outside my household	No		1	No violence or discrimination	At home, by myself	Unemployed	No	No	Not applicable (if jobless or student)	0	0	Not applicable (if jobless or student)			Yes	Yes	Yes	Yes	Yes	Yes	Yes	Yes	Yes	Yes	1	Three times or more	No	No	No	No	No	No	No	No	Yes
567	South Africa	Yes	61	Female	Gauteng	I was born in South Africa		Secondary School	Legally married	My spouse/partner	Adults over 70 years of age: 00 Adults between 18 and 70 years of age: 2 Children between 12 and under 18 years of age: 0 Children under 12 years of age: 0	a major city suburb	0	No contacts with persons outside my household	Yes	I felt it was unsafe to go out to buy food	4	Physical violence at home	Not Applicable (no children at home)	Work for a person, institution or company	No	No	Work in a closed indoor space with several people (office, …., etc.)	5	0	Yes			Yes	Yes	Yes	No	No	Yes	No	Yes	Yes	Yes	1	Three times or more	No	No	No	No	No	No	No	No	No
568	South Africa	Yes	27	Female	KwaZulu Natal	I was born in South Africa		University Postgraduate degree holder	Legally married	My spouse/partner	Adults over 70 years of age: 0 Adults between 18 and 70 years of age: 6 Children between 12 and under 18 years of age: 0 Children under 12 years of age: 1	a major city suburb	4	Today	No		5	No violence or discrimination	At home, with my housemates	Work for a person, institution or company	No	No	Work in a closed indoor space with several people (office, …., etc.)	6	0	No	I am at home but not working	Own transport (vehicle, motorcycle, bicycle)	Yes	Yes	Yes	Yes	No	No	No	No	No	Yes	4	one time	No	No	No	No	No	No	No	No	Yes
569	South Africa	Yes	38	Female	Gauteng	I was born in South Africa		Secondary School	Single	My parent(s);My child(ren);My sibling(s) or other relative(s)	Adults over 70 years of age: 0 Adults between 18 and 70 years of age: 3 Children between 12 and under 18 years of age: 0 Children under 12 years of age: 1	a major city suburb	0	More than one week ago	No		1	No violence or discrimination	At home, with my housemates	Work for a person, institution or company	Yes	Yes	Work from home	2	2	Yes			Yes	Yes	Yes	Yes	No	Yes	Yes	Yes	No	No	1	Three times or more	No	No	No	No	Yes	No	No	No	Yes
570	South Africa	Yes	42	Female	Western Cape	I was born in South Africa		University Undergraduate degree holder	Single	My parent(s)	Adults over 70 years of age: 0 Adults between 18 and 70 years of age: 3 Children between 12 and under 18 years of age: 0 Children under 12 years of age: 1	a major city suburb	4	More than one week ago	No		2	No violence or discrimination	Not Applicable (no children at home)	Work for the government	Yes	Yes	Work in a closed indoor space with several people (office, …., etc.)	5	5	No	It is not possible with my job	Own transport (vehicle, motorcycle, bicycle)	Yes	No	Yes	Yes	No	No	Yes	Yes	Yes	Yes	3	Three times or more	No	Yes	No	No	No	No	No	No	Yes
572	South Africa	Yes	35	Male	Gauteng	I was born in South Africa		University Postgraduate degree holder	Single	Friends	Adults over 70 years of age: 0 Adults between 18 and 70 years of age: 2 Children between 12 and under 18 years of age: 0 Children under 12 years of age: 0	a major city suburb	2	Last two days	No		3	No violence or discrimination	At grandparents	Work for a person, institution or company	Yes	Yes	Work from home	2	1	Yes			Yes	Yes	Yes	Yes	No	Yes	Yes	No	Yes	Yes	4	Three times or more	No	No	No	No	No	No	No	No	No
571	South Africa	Yes	23	Female	KwaZulu Natal	I was born in South Africa		University Undergraduate degree holder	Single	My parent(s)	Adults over 70 years of age: 0 Adults between 18 and 70 years of age: 2 Children between 12 and under 18 years of age: 0 Children under 12 years of age: 0	a small town	0	No contacts with persons outside my household	No		2	No violence or discrimination	Not Applicable (no children at home)	Student	No	No	Not applicable (if jobless or student)	5	0	Not applicable (if jobless or student)			Yes	Yes	Yes	No	Yes	Yes	No	No	Yes	Yes	1	Three times or more	No	No	No	No	No	No	No	No	Yes
573	South Africa	Yes	31	Female	Gauteng	I was born in South Africa		University Undergraduate degree holder	Legally married	My spouse/partner;My child(ren)	Adults over 70 years of age: 0 Adults between 18 and 70 years of age: 1 Children between 12 and under 18 years of age: 0 Children under 12 years of age: 1	a small town	2	No contacts with persons outside my household	No		2	No violence or discrimination	At home, with my housemates	Work for a person, institution or company	Yes	Yes	Work in a closed indoor space with several people (office, …., etc.)	3	0	No	It is not possible with my job	Own transport (vehicle, motorcycle, bicycle)	Yes	Yes	Yes	Yes	No	Yes	Yes	Yes	No	Yes	2	Three times or more	No	No	No	No	No	No	No	No	No
574	South Africa	Yes	35	Male	Western Cape	I was born in South Africa		University Undergraduate degree holder	Single	My spouse/partner	Adults over 70 years of age: 0 Adults between 18 and 70 years of age: 2 Children between 12 and under 18 years of age: 0 Children under 12 years of age: 2	a small town	2	No contacts with persons outside my household	No		4	No violence or discrimination	At home, with my housemates	Work for a person, institution or company	Yes	No	Work from home	2	1	Yes			Yes	Yes	Yes	No	No	Yes	No	Yes	No	Yes	4	Three times or more	No	No	No	No	No	No	No	No	Yes
575	South Africa	Yes	48	Female	Gauteng	I was born in South Africa		Secondary School	Single	I live alone	Adults over 70 years of age: 0 Adults between 18 and 70 years of age: 0 Children between 12 and under 18 years of age: 0 Children under 12 years of age: 0	a major city suburb	2	No contacts with persons outside my household	No		1	No violence or discrimination	Not Applicable (no children at home)	Work for a person, institution or company	No	No	Work in a closed indoor space alone (office, …., etc.)	5	0	Yes			Yes	Yes	Yes	Yes	No	Yes	Yes	Yes	Yes	Yes	1	Three times or more	No	No	No	No	No	No	No	Yes	No
576	South Africa	Yes	41	Female	Gauteng	I was born outside of South Africa	Zimbabwe	University Postgraduate degree holder	Legally married	My spouse/partner;My child(ren)	Adults over 70 years of age: 0 Adults between 18 and 70 years of age: 1 Children between 12 and under 18 years of age: 0 Children under 12 years of age: 2	a major city suburb	0	No contacts with persons outside my household	No		1	No violence or discrimination	At home, with my housemates	Self-employed	No	Yes	Work from home	5	0	Yes			Yes	Yes	Yes	Yes	No	Yes	No	Yes	No	Yes	1	Three times or more	No	No	No	No	No	No	No	No	No
577	South Africa	Yes	56	Female	North West	I was born in South Africa		Secondary School	Legally married	My spouse/partner	Adults over 70 years of age: 0 Adults between 18 and 70 years of age: 0 Children between 12 and under 18 years of age: 0 Children under 12 years of age: 0	a major city suburb	0	No contacts with persons outside my household	No		1	No violence or discrimination	Not Applicable (no children at home)	Self-employed	Yes	No	Work in a closed indoor space alone (office, …., etc.)	5	2	No	It is not possible with my job	Own transport (vehicle, motorcycle, bicycle)	Yes	Yes	Yes	Yes	No	No	Yes	Yes	No	Yes	1	Three times or more	No	No	No	No	No	No	No	No	Yes
578	South Africa	Yes	43	Female	Gauteng	I was born in South Africa		University Postgraduate degree holder	Legally married	My spouse/partner;My child(ren)	Adults over 70 years of age: 0 Adults between 18 and 70 years of age: 4 Children between 12 and under 18 years of age: 0 Children under 12 years of age: 0	a major city suburb	2	More than one week ago	Yes	Little food available in shops, market	2	No violence or discrimination	Not Applicable (no children at home)	Work for a person, institution or company	Yes	Yes	Work from home	5	1	Yes			No	Yes	Yes	Yes	No	Yes	No	No	No	Yes	3	Two times	No	No	No	No	No	No	No	No	Yes
579	South Africa	Yes	34	Female	Gauteng	I was born in South Africa		Secondary School	Legally married	My spouse/partner;My child(ren)	Adults over 70 years of age: 0 Adults between 18 and 70 years of age: 2 Children between 12 and under 18 years of age: 2 Children under 12 years of age: 1	a major city suburb	1	Last 3 to 5 days	Yes	No money	5	No violence or discrimination	At home, by myself	Work for the government	No	No	Work in a closed indoor space alone (office, …., etc.)	5	0	No	I am at home but not working	By public transport with multiple people (train, bus, taxi, etc)	Yes	Yes	Yes	Yes	No	Yes	Yes	Yes	No	Yes	1	Three times or more	Yes	Yes	No	No	No	No	No	No	Yes
580	South Africa	Yes	59	Female	Western Cape	I was born in South Africa		University Postgraduate degree holder	Legally married	My spouse/partner	Adults over 70 years of age: 0 Adults between 18 and 70 years of age: 3 Children between 12 and under 18 years of age: 0 Children under 12 years of age: 0	a major city suburb	0	No contacts with persons outside my household	No		1	No violence or discrimination	Not Applicable (no children at home)	Work for the government	No	No	Work from home	6	0	Yes			Yes	Yes	Yes	Yes	No	Yes	No	No	Yes	Yes	1	Three times or more	No	No	No	No	No	No	No	No	Yes
581	South Africa	Yes	11	Female	KwaZulu Natal	I was born in South Africa		Primary School	Single	My parent(s)	Adults over 70 years of age: 0 Adults between 18 and 70 years of age: 3 Children between 12 and under 18 years of age: 2 Children under 12 years of age: 1	a small town	0	More than one week ago	No		5	No violence or discrimination	Not Applicable (no children at home)	Student	No	No	Not applicable (if jobless or student)	0	0	Not applicable (if jobless or student)			Yes	Yes	Yes	Yes	No	Yes	Yes	Yes	Yes	Yes	1	Three times or more	No	No	No	No	No	No	No	No	No
583	South Africa	Yes	62	Male	North West	I was born in South Africa		University Undergraduate degree holder	Legally married	My spouse/partner	Adults over 70 years of age: 0 Adults between 18 and 70 years of age: 1 Children between 12 and under 18 years of age: 0 Children under 12 years of age: 0	a small town	4	No contacts with persons outside my household	No		1	No violence or discrimination	Not Applicable (no children at home)	Self-employed	No	No	Work in a closed indoor space alone (office, …., etc.)	5	4	No	I am at home but not working	Own transport (vehicle, motorcycle, bicycle)	Yes	Yes	Yes	Yes	Yes	Yes	Yes	Yes	No	No	2	Three times or more	No	No	No	No	No	No	No	No	Yes
582	South Africa	Yes	26	Male	Gauteng	I was born in South Africa		University Postgraduate degree holder	Single	I live alone	Adults over 70 years of age: 0 Adults between 18 and 70 years of age: 0 Children between 12 and under 18 years of age: 0 Children under 12 years of age: 0	a major city suburb	0	More than one week ago	No		2	No violence or discrimination	Not Applicable (no children at home)	Work for a person, institution or company	No	No	Work from home	5	0	No	Other	Own transport (vehicle, motorcycle, bicycle)	No	No	Yes	No	No	No	No	No	No	No	4	Three times or more	No	No	No	No	No	No	No	Yes	No
584	South Africa	Yes	36	Female	Gauteng	I was born in South Africa		University Postgraduate degree holder	Legally married	My spouse/partner;My child(ren)	Adults over 70 years of age: 0 Adults between 18 and 70 years of age: 1 Children between 12 and under 18 years of age: 0 Children under 12 years of age: 2	a major city suburb	0	More than one week ago	No		2	No violence or discrimination	At home, with my housemates	Work for a person, institution or company	Yes	Yes	Work from home	5	1	Yes			Yes	Yes	Yes	Yes	No	Yes	Yes	Yes	No	Yes	1	Three times or more	No	No	No	No	No	No	No	No	Yes
585	South Africa	Yes	52	Male	Gauteng	I was born in South Africa		University Undergraduate degree holder	Legally married	My spouse/partner	Adults over 70 years of age: 0 Adults between 18 and 70 years of age: 3 Children between 12 and under 18 years of age: 1 Children under 12 years of age: 0	a major city suburb	4	No contacts with persons outside my household	No		1	No violence or discrimination	At home, by myself	Work for a person, institution or company	Yes	Yes	Work from home	3	2	Yes			Yes	Yes	Yes	Yes	Yes	Yes	Yes	Yes	Yes	Yes	1	Three times or more	No	No	No	No	No	No	No	No	No
586	South Africa	Yes	42	Female	Gauteng	I was born outside of South Africa	Malawi	University Postgraduate degree holder	Cohabitation	My spouse/partner;My child(ren)	Adults over 70 years of age: 0 Adults between 18 and 70 years of age: 3 Children between 12 and under 18 years of age: 1 Children under 12 years of age: 1	a major city suburb	0	No contacts with persons outside my household	No		3	No violence or discrimination	At home, with my housemates	Work for a person, institution or company	No	No	Work in a closed indoor space with several people (office, …., etc.)	5	0	Yes			Yes	No	Yes	Yes	Yes	Yes	Yes	Yes	Yes	Yes	1	Two times	No	No	No	No	No	No	No	No	Yes
587	South Africa	Yes	28	Female	North West	I was born in South Africa		Secondary School	Single	I live alone	Adults over 70 years of age: 0 Adults between 18 and 70 years of age: 0 Children between 12 and under 18 years of age: 0 Children under 12 years of age: 0	a rural area/village	21	No contacts with persons outside my household	No		5	No violence or discrimination	Not Applicable (no children at home)	Work for a person, institution or company	Yes	Yes	Work in a closed indoor space with several people (office, …., etc.)	5	5	No	It is not possible with my job	Walked to work	Yes	Yes	Yes	Yes	No	Yes	Yes	Yes	Yes	Yes	5	Three times or more	No	No	No	No	No	No	No	Yes	Yes
588	South Africa	Yes	30	Female	Gauteng	I was born in South Africa		University Undergraduate degree holder	Single	I live alone	Adults over 70 years of age: 0 Adults between 18 and 70 years of age: 0 Children between 12 and under 18 years of age: 0 Children under 12 years of age: 0	a major city suburb	0	No contacts with persons outside my household	No		2	No violence or discrimination	Not Applicable (no children at home)	Work for a person, institution or company	Yes	No	Work from home	5	0	Yes			Yes	Yes	Yes	Yes	No	Yes	Yes	No	Yes	Yes	1	Three times or more	No	No	No	No	No	No	No	No	No
589	South Africa	Yes	66	Male	North West	I was born in South Africa		University Undergraduate degree holder	Legally married	My spouse/partner	Adults over 70 years of age: 0 Adults between 18 and 70 years of age: 0 Children between 12 and under 18 years of age: 0 Children under 12 years of age: 0	a major city suburb	3	More than one week ago	No		3	No violence or discrimination	Not Applicable (no children at home)	Work for a person, institution or company	Yes	No	Work in a closed indoor space with several people (office, …., etc.)	5	0	No	I am at home but not working	Own transport (vehicle, motorcycle, bicycle)	Yes	Yes	Yes	No	No	Yes	No	No	No	No	2	Three times or more	No	No	No	No	No	No	No	No	Yes
590	South Africa	Yes	49	Male	Gauteng	I was born in South Africa		Secondary School	Legally married	My parent(s)	Adults over 70 years of age: 1 Adults between 18 and 70 years of age: 4 Children between 12 and under 18 years of age: 2 Children under 12 years of age: 0	a major city suburb	0	Last two days	No		4	No violence or discrimination	At home, with my housemates	Work for a person, institution or company	Yes	No	Work in a closed indoor space with several people (office, …., etc.)	5	0	Yes			Yes	No	Yes	Yes	No	Yes	No	No	No	Yes	4	Three times or more	Yes	Yes	No	Yes	No	No	No	No	Yes
591	South Africa	Yes	52	Female	Gauteng	I was born in South Africa		University Undergraduate degree holder	Legally married	My spouse/partner	Adults over 70 years of age: 0 Adults between 18 and 70 years of age: 5 Children between 12 and under 18 years of age: 2 Children under 12 years of age: 0	a major city suburb	2	Last two days	No		5	No violence or discrimination	At home, by myself	Work for a person, institution or company	Yes	No	Not applicable (if jobless or student)	0	0	Yes			Yes	Yes	Yes	Yes	No	Yes	Yes	Yes	No	Yes	1	Three times or more	Yes	Yes	Yes	No	No	No	No	Yes	No
592	South Africa	Yes	54	Female	Gauteng	I was born in South Africa		University Postgraduate degree holder	Legally married	My spouse/partner;My child(ren)	Adults over 70 years of age: 0 Adults between 18 and 70 years of age: 2 Children between 12 and under 18 years of age: 1 Children under 12 years of age: 0	a major city suburb	0	No contacts with persons outside my household	No		2	No violence or discrimination	At home, by myself	Work for a person, institution or company	No	No	Work from home	5	2	No	Other	Own transport (vehicle, motorcycle, bicycle)	Yes	Yes	Yes	No	No	Yes	Yes	Yes	No	Yes	4	Three times or more	No	No	No	No	No	No	No	No	Yes
593	South Africa	Yes	38	Female	Gauteng	I was born in South Africa		University Postgraduate degree holder	Legally married	My spouse/partner;My child(ren)	Adults over 70 years of age: 0 Adults between 18 and 70 years of age: 2 Children between 12 and under 18 years of age: 2 Children under 12 years of age: 0	a major city suburb	0	No contacts with persons outside my household	No		1	No violence or discrimination	At home, with my housemates	Work for a person, institution or company	No	No	Work in a closed indoor space with several people (office, …., etc.)	5	0	No	I am at home but not working	Own transport (vehicle, motorcycle, bicycle)	Yes	Yes	Yes	Yes	No	Yes	Yes	Yes	Yes	Yes	1	Three times or more	No	No	No	No	No	No	No	No	Yes
594	South Africa	Yes	35	Female	Gauteng	I was born in South Africa		University Postgraduate degree holder	Single	My spouse/partner	Adults over 70 years of age: 0 Adults between 18 and 70 years of age: 1 Children between 12 and under 18 years of age: 0 Children under 12 years of age: 0	a major city suburb	0	No contacts with persons outside my household	No		2	No violence or discrimination	Not Applicable (no children at home)	Work for a person, institution or company	Yes	Yes	Work in a closed indoor space with several people (office, …., etc.)	2	2	Yes			Yes	No	Yes	Yes	No	Yes	Yes	No	Yes	Yes	3	Three times or more	No	Yes	No	No	No	No	No	Yes	No
595	South Africa	Yes	26	Female	North West	I was born in South Africa		Secondary School	Single	My spouse/partner	Adults over 70 years of age: 0 Adults between 18 and 70 years of age: 1 Children between 12 and under 18 years of age: 0 Children under 12 years of age: 0	a small town	0	No contacts with persons outside my household	No		2	No violence or discrimination	Not Applicable (no children at home)	Work for a person, institution or company	No	No	Work in a closed indoor space with several people (office, …., etc.)	5	0	No	It is not possible with my job	Own transport (vehicle, motorcycle, bicycle)	Yes	Yes	Yes	Yes	No	Yes	Yes	Yes	No	Yes	3	Three times or more	No	No	No	No	No	No	No	No	Yes
596	South Africa	Yes	47	Male	North West	I was born in South Africa		University Undergraduate degree holder	Legally married	My spouse/partner;My child(ren)	Adults over 70 years of age: 0 Adults between 18 and 70 years of age: 1 Children between 12 and under 18 years of age: 3 Children under 12 years of age: 0	a major city suburb	0	Last 3 to 5 days	No		1	No violence or discrimination	At home, with my housemates	Work for the government	Yes	No	Work from home	5	2	Yes			Yes	No	Yes	Yes	No	Yes	No	No	Yes	Yes	2	Three times or more	No	Yes	No	No	No	No	No	Yes	Yes
597	South Africa	Yes	35	Female	Free State	I was born in South Africa		University Postgraduate degree holder	Legally married	My spouse/partner;My child(ren)	Adults over 70 years of age: 0 Adults between 18 and 70 years of age: 2 Children between 12 and under 18 years of age: 0 Children under 12 years of age: 3	a rural area/village	1	Last two days	No		1	No violence or discrimination	At grandparents	Work for a person, institution or company	Yes	Yes	Work in a closed indoor space with several people (office, …., etc.)	4	3	No	It is not possible with my job	Own transport (vehicle, motorcycle, bicycle)	Yes	Yes	Yes	Yes	Yes	Yes	Yes	No	No	Yes	3	Three times or more	No	Yes	No	No	No	No	No	No	Yes
598	South Africa	Yes	55	Female	North West	I was born in South Africa		University Undergraduate degree holder	Legally married	My spouse/partner;My child(ren)	Adults over 70 years of age: 0 Adults between 18 and 70 years of age: 2 Children between 12 and under 18 years of age: 0 Children under 12 years of age: 0	a major city suburb	0	No contacts with persons outside my household	No		1	No violence or discrimination	Not Applicable (no children at home)	Work for a person, institution or company	Yes	Yes	Work in a closed indoor space with several people (office, …., etc.)	5	5	Yes			Yes	Yes	Yes	Yes	No	Yes	Yes	Yes	Yes	Yes	3	Three times or more	No	No	No	No	No	No	No	No	No
599	South Africa	Yes	47	Female	Gauteng	I was born in South Africa		University Postgraduate degree holder	Legally married	My spouse/partner	Adults over 70 years of age: 0 Adults between 18 and 70 years of age: 1 Children between 12 and under 18 years of age: 0 Children under 12 years of age: 0	a major city suburb	10	No contacts with persons outside my household	No		5	No violence or discrimination	Not Applicable (no children at home)	Work for a person, institution or company	No	No	Work from home	5	0	Yes			Yes	Yes	Yes	Yes	No	Yes	Yes	Yes	Yes	Yes	2	Three times or more	No	No	No	No	No	No	No	No	Yes
600	South Africa	Yes	44	Male	North West	I was born in South Africa		University Postgraduate degree holder	Single	I live alone	Adults over 70 years of age: 0 Adults between 18 and 70 years of age: 0 Children between 12 and under 18 years of age: 0 Children under 12 years of age: 0	a small town	10	More than one week ago	No		2	No violence or discrimination	Not Applicable (no children at home)	Work for a person, institution or company	Yes	No	Work in a closed indoor space alone (office, …., etc.)	5	5	No	Other	Own transport (vehicle, motorcycle, bicycle)	Yes	Yes	Yes	Yes	Yes	Yes	Yes	Yes	No	Yes	3	Three times or more	No	Yes	No	No	No	No	No	No	Yes
601	South Africa	Yes	33	Female	Gauteng	I was born in South Africa		University Undergraduate degree holder	Single	My sibling(s) or other relative(s)	Adults over 70 years of age: 0 Adults between 18 and 70 years of age: 3 Children between 12 and under 18 years of age: 0 Children under 12 years of age: 1	a major city suburb	4	No contacts with persons outside my household	Yes	No money	3	No violence or discrimination	At home, with my housemates	Work for a person, institution or company	Yes	Yes	Work in a closed indoor space alone (office, …., etc.)	5	2	No	I am at home but not working	Own transport (vehicle, motorcycle, bicycle)	Yes	Yes	Yes	Yes	Yes	Yes	Yes	Yes	No	Yes	3	Three times or more	No	Yes	No	No	No	No	No	Yes	Yes
602	South Africa	Yes	43	Female	Gauteng	I was born in South Africa		Secondary School	Legally married	My spouse/partner;My child(ren)	Adults over 70 years of age: 0 Adults between 18 and 70 years of age: 3 Children between 12 and under 18 years of age: 2 Children under 12 years of age: 0	a major city suburb	1	More than one week ago	No		3	No violence or discrimination	At home, by myself	Work for a person, institution or company	Yes	No	Work from home	5	0	Yes			Yes	Yes	Yes	Yes	No	Yes	Yes	Yes	Yes	Yes	1	Three times or more	No	No	No	No	No	No	No	Yes	No
603	South Africa	Yes	41	Female	Gauteng	I was born in South Africa		Secondary School	Single	My child(ren)	Adults over 70 years of age: 0 Adults between 18 and 70 years of age: 1 Children between 12 and under 18 years of age: 0 Children under 12 years of age: 1	a rural area/village	0	No contacts with persons outside my household	No		5	No violence or discrimination	At home, by myself	Work for a person, institution or company	Yes	Yes	Work in a closed indoor space alone (office, …., etc.)	5	5	No	It is possible, but is not allowed by my employer	By public transport with multiple people (train, bus, taxi, etc)	Yes	Yes	Yes	Yes	Yes	Yes	Yes	Yes	Yes	Yes	4	Three times or more	No	No	No	No	Yes	No	No	Yes	No
604	South Africa	Yes	52	Female	North West	I was born in South Africa		University Undergraduate degree holder	Divorced	My spouse/partner;My child(ren)	Adults over 70 years of age: 0 Adults between 18 and 70 years of age: 1 Children between 12 and under 18 years of age: 1 Children under 12 years of age: 0	a major city suburb	10	No contacts with persons outside my household	No		1	No violence or discrimination	At home, with my housemates	Work for a person, institution or company	Yes	Yes	Work in a closed indoor space with several people (office, …., etc.)	6	7	No	It is not possible with my job	Own transport (vehicle, motorcycle, bicycle)	Yes	Yes	Yes	Yes	Yes	Yes	Yes	Yes	No	Yes	3	Three times or more	No	Yes	No	No	No	No	No	No	Yes
605	South Africa	Yes	53	Female	Gauteng	I was born in South Africa		University Undergraduate degree holder	Legally married	My parent(s);My spouse/partner;My child(ren);My sibling(s) or other relative(s)	Adults over 70 years of age: 1 Adults between 18 and 70 years of age: 4 Children between 12 and under 18 years of age: 0 Children under 12 years of age: 0	a major city suburb	0	No contacts with persons outside my household	No		1	No violence or discrimination	Not Applicable (no children at home)	Work for a person, institution or company	Yes	Yes	Work from home	5	5	Yes			Yes	Yes	Yes	Yes	No	Yes	Yes	Yes	No	Yes	1	Three times or more	No	No	No	No	No	No	No	No	Yes
606	South Africa	Yes	26	Male	Gauteng	I was born in South Africa		Secondary School	Single	My parent(s)	Adults over 70 years of age: 0 Adults between 18 and 70 years of age: 2 Children between 12 and under 18 years of age: 0 Children under 12 years of age: 0	a major city suburb	2	No contacts with persons outside my household	No		1	No violence or discrimination	Not Applicable (no children at home)	Work for a person, institution or company	Yes	Yes	Work in a closed indoor space with several people (office, …., etc.)	5	5	No	It is not possible with my job	Own transport (vehicle, motorcycle, bicycle)	Yes	No	Yes	Yes	Yes	Yes	Yes	Yes	Yes	Yes	1	Three times or more	No	Yes	No	No	No	No	No	No	No
607	South Africa	Yes	62	Male	Western Cape	I was born in South Africa		Secondary School	Legally married	My spouse/partner	Adults over 70 years of age: 1 Adults between 18 and 70 years of age: 0 Children between 12 and under 18 years of age: 0 Children under 12 years of age: 0	a rural area/village	1	No contacts with persons outside my household	No		3	No violence or discrimination	Not Applicable (no children at home)	Self-employed	No	No	Work in other people's homes	6	0	No	It is not possible with my job	Own transport (vehicle, motorcycle, bicycle)	Yes	Yes	Yes	Yes	No	Yes	No	Yes	No	No	3	Three times or more	No	No	No	No	No	No	No	Yes	No
608	South Africa	Yes	28	Female	Gauteng	I was born in South Africa		University Undergraduate degree holder	Single	My parent(s)	Adults over 70 years of age: 0 Adults between 18 and 70 years of age: 4 Children between 12 and under 18 years of age: 0 Children under 12 years of age: 1	a major city suburb	0	No contacts with persons outside my household	No		3	No violence or discrimination	At home, with my housemates	Unemployed	No	No	Not applicable (if jobless or student)	0	0	Not applicable (if jobless or student)			Yes	Yes	Yes	Yes	Yes	Yes	Yes	Yes	Yes	Yes	3	Two times	No	No	No	No	No	No	No	Yes	Yes
611	South Africa	Yes	65	Female	Western Cape	I was born in South Africa		Secondary School	Widow/widower	I live alone	Adults over 70 years of age: 0 Adults between 18 and 70 years of age: 0 Children between 12 and under 18 years of age: 0 Children under 12 years of age: 0	a small town	0	No contacts with persons outside my household	Yes	I felt it was unsafe to go out to buy food	3	No violence or discrimination	Not Applicable (no children at home)	Unemployed	No	No	Not applicable (if jobless or student)	0	0	Not applicable (if jobless or student)			Yes	Yes	Yes	No	No	Yes	No	Yes	Yes	Yes	1	Three times or more	No	No	No	No	No	No	No	No	No
609	South Africa	Yes	29	Female	North West	I was born in South Africa		University Postgraduate degree holder	Legally married	My spouse/partner	Adults over 70 years of age: 0 Adults between 18 and 70 years of age: 1 Children between 12 and under 18 years of age: 0 Children under 12 years of age: 0	a small town	0	Last two days	No		3	No violence or discrimination	Not Applicable (no children at home)	Work for a person, institution or company	Yes	Yes	Work in a closed indoor space with several people (office, …., etc.)	5	5	Yes			No	Yes	Yes	Yes	No	Yes	Yes	Yes	No	No	1	Three times or more	No	Yes	No	No	No	No	No	No	No
610	South Africa	Yes	30	Female	Gauteng	I was born in South Africa		Secondary School	Legally married	My spouse/partner	Adults over 70 years of age: 0 Adults between 18 and 70 years of age: 1 Children between 12 and under 18 years of age: 0 Children under 12 years of age: 0	a major city suburb	0	No contacts with persons outside my household	No		1	No violence or discrimination	Not Applicable (no children at home)	Work for a person, institution or company	No	No	Work from home	5	0	Yes			Yes	No	No	No	No	Yes	Yes	No	No	No	1	Three times or more	No	No	No	No	No	No	No	No	Yes
612	South Africa	Yes	24	Female	Gauteng	I was born in South Africa		Secondary School	Single	My parent(s);My spouse/partner;My sibling(s) or other relative(s)	Adults over 70 years of age: 1 Adults between 18 and 70 years of age: 5 Children between 12 and under 18 years of age: 0 Children under 12 years of age: 0	a major city suburb	5	Last two days	No		2	No violence or discrimination	Not Applicable (no children at home)	Work for a person, institution or company	No	No	Work in a closed indoor space with several people (office, …., etc.)	7	7	No	It is not possible with my job	Own transport (vehicle, motorcycle, bicycle)	Yes	Yes	Yes	No	No	Yes	Yes	Yes	No	Yes	2	Three times or more	No	No	No	No	No	No	No	Yes	Yes
613	South Africa	Yes	49	Female	Gauteng	I was born in South Africa		Secondary School	Single	My spouse/partner;Friends	Adults over 70 years of age: 0 Adults between 18 and 70 years of age: 1 Children between 12 and under 18 years of age: 0 Children under 12 years of age: 1	a major city suburb	0	No contacts with persons outside my household	No		1	No violence or discrimination	At home, with my housemates	Work for a person, institution or company	Yes	No	Work from home	5	0	Yes			Yes	Yes	Yes	Yes	No	Yes	Yes	Yes	Yes	Yes	1	Three times or more	No	No	No	No	No	No	No	No	Yes
614	South Africa	Yes	33	Male	Gauteng	I was born in South Africa		University Undergraduate degree holder	Legally married	My spouse/partner	Adults over 70 years of age: 0 Adults between 18 and 70 years of age: 1 Children between 12 and under 18 years of age: 0 Children under 12 years of age: 0	a major city suburb	0	More than one week ago	No		2	No violence or discrimination	Not Applicable (no children at home)	Work for a person, institution or company	No	No	Work in a closed indoor space with several people (office, …., etc.)	5	0	No	It is possible, but is not allowed by my employer	Own transport (vehicle, motorcycle, bicycle)	Yes	No	Yes	Yes	No	Yes	Yes	Yes	No	Yes	2	Three times or more	No	No	No	Yes	No	No	No	No	No
615	South Africa	Yes	24	Male	Gauteng	I was born in South Africa		Primary School	Single	My spouse/partner	Adults over 70 years of age: 0 Adults between 18 and 70 years of age: 1 Children between 12 and under 18 years of age: 0 Children under 12 years of age: 0	a major city suburb	0	No contacts with persons outside my household	No		1	No violence or discrimination	Not Applicable (no children at home)	Work for a person, institution or company	Yes	Yes	Work in an open space (market, shop, roadside, etc)	5	5	Yes			Yes	No	Yes	Yes	Yes	Yes	Yes	Yes	Yes	Yes	1	Three times or more	No	No	No	No	No	No	No	No	No
616	South Africa	Yes	26	Female	Gauteng	I was born in South Africa		University Undergraduate degree holder	Single	My spouse/partner	Adults over 70 years of age: 0 Adults between 18 and 70 years of age: 1 Children between 12 and under 18 years of age: 0 Children under 12 years of age: 0	a major city suburb	0	Today	No		2	No violence or discrimination	Not Applicable (no children at home)	Work for a person, institution or company	Yes	No	Work in an open space (market, shop, roadside, etc)	5	5	No	I have to leave the house to make money to support my family	Own transport (vehicle, motorcycle, bicycle)	Yes	No	Yes	Yes	Yes	Yes	Yes	No	No	Yes	1	Three times or more	No	No	No	No	No	No	No	No	Yes
617	South Africa	Yes	25	Female	North West	I was born in South Africa		University Undergraduate degree holder	Single	My spouse/partner;My child(ren)	Adults over 70 years of age: 0 Adults between 18 and 70 years of age: 1 Children between 12 and under 18 years of age: 0 Children under 12 years of age: 1	a small town	0	No contacts with persons outside my household	No		5	No violence or discrimination	At home, by myself	Work for a person, institution or company	Yes	No	Work from home	0	0	No	I am at home but not working	Own transport (vehicle, motorcycle, bicycle)	Yes	Yes	Yes	Yes	Yes	Yes	Yes	No	No	Yes	3	Three times or more	No	No	No	No	No	No	No	No	Yes
618	South Africa	Yes	42	Female	Gauteng	I was born in South Africa		University Postgraduate degree holder	Single	My child(ren)	Adults over 70 years of age: 0 Adults between 18 and 70 years of age: 1 Children between 12 and under 18 years of age: 0 Children under 12 years of age: 0	a major city suburb	2	No contacts with persons outside my household	No		4	No violence or discrimination	Other	Work for a person, institution or company	Yes	Yes	Work in a closed indoor space alone (office, …., etc.)	5	5	No	It is not possible with my job	Own transport (vehicle, motorcycle, bicycle)	Yes	Yes	Yes	Yes	Yes	Yes	Yes	Yes	Yes	Yes	1	Three times or more	No	No	No	No	No	No	No	No	No
619	South Africa	Yes	39	Female	Gauteng	I was born in South Africa		University Postgraduate degree holder	Legally married	My child(ren)	Adults over 70 years of age: 0 Adults between 18 and 70 years of age: 0 Children between 12 and under 18 years of age: 0 Children under 12 years of age: 2	a major city suburb	5	More than one week ago	No		3	No violence or discrimination	At home, by myself	Work for a person, institution or company	Yes	Yes	Work in a closed indoor space with several people (office, …., etc.)	5	5	No	It is not possible with my job	Own transport (vehicle, motorcycle, bicycle)	No	No	Yes	Yes	No	Yes	Yes	Yes	Yes	Yes	1	Three times or more	No	Yes	No	No	No	No	No	Yes	Yes
620	South Africa	Yes	61	Female	KwaZulu Natal	I was born in South Africa		University Postgraduate degree holder	Single	Friends	Adults over 70 years of age: 0 Adults between 18 and 70 years of age: 3 Children between 12 and under 18 years of age: 0 Children under 12 years of age: 0	a major city suburb	5	No contacts with persons outside my household	No		1	No violence or discrimination	Not Applicable (no children at home)	Work for the government	No	Yes	Work from home	0	0	Yes			Yes	Yes	Yes	Yes	No	Yes	No	Yes	Yes	Yes	1	Three times or more	No	No	No	No	No	No	No	Yes	No
621	South Africa	Yes	37	Female	Gauteng	I was born in South Africa		Secondary School	Legally married	My spouse/partner;My child(ren);My sibling(s) or other relative(s)	Adults over 70 years of age: 1 Adults between 18 and 70 years of age: 5 Children between 12 and under 18 years of age: 0 Children under 12 years of age: 1	a small town	0	No contacts with persons outside my household	No		3	No violence or discrimination	At home, with my housemates	Work for a person, institution or company	Yes	No	Work from home	5	5	Yes			Yes	Yes	Yes	Yes	No	Yes	Yes	Yes	Yes	Yes	1	Three times or more	No	No	No	No	No	No	No	No	Yes
622	South Africa	Yes	64	Female	Western Cape	I was born in South Africa		University Undergraduate degree holder	Legally married	My spouse/partner	Adults over 70 years of age: 0 Adults between 18 and 70 years of age: 2 Children between 12 and under 18 years of age: 0 Children under 12 years of age: 0	a small town	1	No contacts with persons outside my household	No		1	No violence or discrimination	Not Applicable (no children at home)	Unemployed	No	No	Not applicable (if jobless or student)	0	0	Not applicable (if jobless or student)			Yes	Yes	Yes	Yes	No	Yes	Yes	Yes	Yes	Yes	1	Three times or more	No	No	No	No	No	No	No	No	No
623	South Africa	Yes	34	Male	North West	I was born in South Africa		University Undergraduate degree holder	Legally married	My spouse/partner	Adults over 70 years of age: 0 Adults between 18 and 70 years of age: 1 Children between 12 and under 18 years of age: 1 Children under 12 years of age: 1	a major city suburb	6	No contacts with persons outside my household	No		3	No violence or discrimination	At home, with my housemates	Work for a person, institution or company	Yes	Yes	Work in a closed indoor space alone (office, …., etc.)	5	4	No	It is not possible with my job	Own transport (vehicle, motorcycle, bicycle)	Yes	Yes	Yes	Yes	No	Yes	Yes	Yes	No	No	1	Three times or more	Yes	Yes	No	No	No	No	No	Yes	Yes
624	South Africa	Yes	75	Female	Western Cape	I was born in South Africa		Secondary School	Widow/widower	I live alone	Adults over 70 years of age: 0 Adults between 18 and 70 years of age: 0 Children between 12 and under 18 years of age: 0 Children under 12 years of age: 0	a rural area/village	0	More than one week ago	No		2	No violence or discrimination	Not Applicable (no children at home)	Unemployed	No	No	Not applicable (if jobless or student)	0	0	Not applicable (if jobless or student)			Yes	Yes	Yes	Yes	Yes	Yes	No	Yes	Yes	Yes	1	Three times or more	No	No	No	No	No	No	No	No	No
625	South Africa	Yes	36	Male	Gauteng	I was born in South Africa		University Postgraduate degree holder	Legally married	My parent(s);My spouse/partner;My child(ren)	Adults over 70 years of age: 1 Adults between 18 and 70 years of age: 4 Children between 12 and under 18 years of age: 0 Children under 12 years of age: 3	a major city suburb	0	No contacts with persons outside my household	No		3	No violence or discrimination	At home, with a house help/nanny	Self-employed	Yes	Yes	Not applicable (if jobless or student)	7	7	No	It is not possible with my job	Own transport (vehicle, motorcycle, bicycle)	Yes	Yes	Yes	Yes	Yes	Yes	Yes	Yes	Yes	Yes	3	Three times or more	No	No	No	No	No	No	No	No	Yes
627	South Africa	Yes	30	Male	Gauteng	I was born in South Africa		University Undergraduate degree holder	Single	My spouse/partner	Adults over 70 years of age: 0 Adults between 18 and 70 years of age: 1 Children between 12 and under 18 years of age: 0 Children under 12 years of age: 0	a major city suburb	5	More than one week ago	No		1	No violence or discrimination	Not Applicable (no children at home)	Work for a person, institution or company	Yes	Yes	Work in a closed indoor space with several people (office, …., etc.)	5	1	Yes			Yes	Yes	Yes	No	No	Yes	Yes	No	Yes	Yes	2	Three times or more	No	No	No	No	No	No	No	Yes	Yes
628	South Africa	Yes	52	Male	Gauteng	I was born outside of South Africa	Mozambique	Secondary School	Cohabitation	My spouse/partner	Adults over 70 years of age: 0 Adults between 18 and 70 years of age: 1 Children between 12 and under 18 years of age: 0 Children under 12 years of age: 0	a major city suburb	0	No contacts with persons outside my household	No		1	No violence or discrimination	Not Applicable (no children at home)	Work for a person, institution or company	No	No	Work from home	5	1	Yes			Yes	Yes	Yes	Yes	No	Yes	Yes	Yes	No	Yes	1	Three times or more	No	No	No	No	No	No	No	No	Yes
629	South Africa	Yes	34	Female	North West	I was born in South Africa		University Postgraduate degree holder	Single	My child(ren);My sibling(s) or other relative(s)	Adults over 70 years of age: 0 Adults between 18 and 70 years of age: 3 Children between 12 and under 18 years of age: 0 Children under 12 years of age: 2	a rural area/village	5	No contacts with persons outside my household	No		1	No violence or discrimination	At home, by myself	Work for a person, institution or company	Yes	Yes	Work in a closed indoor space with several people (office, …., etc.)	5	5	No	It is not possible with my job	Hired a vehicle for myself and/or family members (private taxi, rented car, etc)	Yes	Yes	Yes	Yes	Yes	Yes	Yes	Yes	No	Yes	1	Three times or more	No	No	No	No	Yes	No	No	Yes	Yes
630	South Africa	Yes	32	Female	North West	I was born in South Africa		University Undergraduate degree holder	Single	I live alone	Adults over 70 years of age: 0 Adults between 18 and 70 years of age: 0 Children between 12 and under 18 years of age: 0 Children under 12 years of age: 0	a small town	1	No contacts with persons outside my household	No		3	Discrimination because of my ethnicity, race or nationality	Not Applicable (no children at home)	Work for a person, institution or company	Yes	Yes	Work in a closed indoor space with several people (office, …., etc.)	5	5	No	It is not possible with my job	Own transport (vehicle, motorcycle, bicycle)	Yes	Yes	Yes	Yes	Yes	Yes	Yes	Yes	No	No	4	Three times or more	No	Yes	No	No	No	No	No	Yes	Yes
631	South Africa	Yes	50	Female	Gauteng	I was born in South Africa		University Postgraduate degree holder	Legally married	My spouse/partner;My child(ren)	Adults over 70 years of age: 0 Adults between 18 and 70 years of age: 2 Children between 12 and under 18 years of age: 0 Children under 12 years of age: 0	a major city suburb	5	No contacts with persons outside my household	No		3	No violence or discrimination	Not Applicable (no children at home)	Work for a person, institution or company	Yes	Yes	Work in a closed indoor space with several people (office, …., etc.)	2	2	Yes			Yes	Yes	Yes	No	No	Yes	No	Yes	No	Yes	1	Three times or more	No	Yes	No	No	No	No	Yes	No	Yes
633	South Africa	Yes	58	Female	North West	I was born in South Africa		University Postgraduate degree holder	Single	My child(ren)	Adults over 70 years of age: 0 Adults between 18 and 70 years of age: 2 Children between 12 and under 18 years of age: 1 Children under 12 years of age: 0	a small town	0	No contacts with persons outside my household	No		1	No violence or discrimination	Not Applicable (no children at home)	Work for a person, institution or company	Yes	Yes	Not applicable (if jobless or student)	5	5	No	I am at home but not working	Own transport (vehicle, motorcycle, bicycle)	Yes	No	Yes	Yes	Yes	Yes	Yes	Yes	Yes	No	1	Three times or more	No	Yes	No	No	No	No	No	Yes	Yes
[truncated: 320 more rows]
[truncated: 33 more columns]
